# Supplementary material for: Incidence and risk factors for complications after definitive skeletal fixation of lower extremity in multiple injury patients: a retrospective chart review
Source: F1000Res. 2018 May 18;7:612. [Version 1] doi: 10.12688/f1000research.14825.1 (PMC5981188; doi:10.12688/f1000research.14825.1)
Supplement: Raw data obtained from the Khon Kaen Trauma Registry between 2008 and 2015. [file f1000research-7-16136-s0000.tgz]

Archive with 1 entries (1 files):
- 9978f20d-ac1d-4c46-a360-1ad4eaea6d90_Data_set.xlsx
