# Supplementary material for: Incidence and risk factors for complications after definitive skeletal fixation of lower extremity in multiple injury patients: a retrospective chart review
Source: F1000Res. 2018 May 18;7:612. [Version 1] doi: 10.12688/f1000research.14825.1 (PMC5981188; doi:10.12688/f1000research.14825.1)
Supplement: Raw data obtained from the Khon Kaen Trauma Registry between 2008 and 2015. [file f1000research-7-16136-s0000.tgz › 9978f20d-ac1d-4c46-a360-1ad4eaea6d90_Data_set.xlsx]

## Sheet: Sheet1
an	hn	sex	sex	age	e	v	m	coma	var13	typeoffracture	var15	closeoropenfx	bothfemurtibia	diag1	br1	ais1	diag2	br2	ais2	diag3	br3	ais3	diag4	br4	ais4	diag5	br5	ais5	diag6	br6	ais6	associateinj1	var37	associateinj2	var39	associateinj3	var41	rts	iss	var45	dx0	type	ee	date_event	time_event	วนทผาตด	time_rp	start_t	end_t
5500000	55000000	2	female	46	4	5	6	15	1	s823	s825	1	1	S823	5	2	S060	1	2	S825	5	2										5						7.8408	8	1	S8230	1	2	31/12/2011	23:00:00		17:05:00	15:37:00	17:00:00
5500000	55000000	2	female	20	4	5	6	15	1	s822		1	0	S822	5	2	S525	5	2	S528	5	2										5						7.8408	4		S8220	1	1	2012-01-01	13:00:00		03:10:00	02:00:00	03:00:00
5500000	55000000	2	female	17	4	5	6	15	1	s723		1	0	S723	5	3	S910	6														5						7.8408	9		S7230	1	1	2012-02-01	06:00:00		17:55:00	16:55:00	17:45:00
5500000	55000000	2	female	18	4	5	6	15	1	s724		2	0	S724	5	3	S060	1	2	T810	9	9										5						7.1082	13		S7241	1	1	2012-02-01	20:15:00		19:15:00	16:45:00	18:55:00
5500000	55000000	2	female	14	1	1	4	6	2	s724	s821	2	1	S061	1	3	S724	5	3	S526	5	3	S821	5	3	S010	6	1	S711	6	1	6						4.804	19		S8211	2	1	2012-02-01	20:15:00	20	15:00:00	13:45:00	14:50:00
5500000	55000000	1	male	17	4	5	6	15	1	s822		1	0	S822	5	2	S018	6	1	S060	1	2										5						7.8408	9		S8220	1	1	2012-03-01	16:40:00	6	23:55:00	22:30:00	23:40:00
5500000	55000000	1	male	14	4	5	6	15	1	s723		2	0	S324	5	2	S836	6	1	S723	5	3	S524	5	2	S527	5	2	S060	1	2	5						7.8408	14		S7231	2	2	2012-08-01	18:30:00	11	19:20:00	15:40:00	18:50:00
5500000	55000000	1	male	17	4	5	6	15						S723	5	3	S064	1	3	S020	1	2																7.8408	18		S7230	1	1	2012-11-01	16:30:00		21:05:00	20:00:00	20:55:00
5500000	55000000	2	female	17	4	5	6	15	1	s723	s822	1	1	S723	5	3	S626	5	1	S270	3	3	S851	5	3	S822	5	2				4						7.8408	18		S8221	2	1	2012-12-01	15:00:00	13	05:10:00	02:00:00	04:50:00
5500000	55000000	1	male	19	4	5	6	15	1	s723		1	0	S024	2	2	S026	2	2	S723	5	3	S525	5	2	S060	1	2	T810	9	9	6						7.8408	17		S7230	2	2	15/1/2012	04:00:00	19	18:00:00	12:50:00	17:50:00
5500000	55000000	1	male	38	4	5	6	15	1	s723		1	0	S723	5	3	S810	6	2	S060	1	2										5						7.8408	17		S7230	1	1	17/1/2012	20:00:00	19	14:25:00	12:45:00	14:15:00
5500000	55000000	1	male	66	4	5	6	15	1	s822		1	0	S822	5	2	S060	1	2	S925	5	1	S911	6	1							5						7.8408	9		S8221	1	1	18/1/2012	16:30:00	20	00:15:00	22:45:00	00:10:00
5500000	49000000	2	female	41	4	5	6	15	1	s721		1	0	S721	5	3	S008	6	1	S420	5	2	S224	3	2							3						7.8408	14		S7210	1	2	18/1/2012	19:10:00	22	10:50:00	10:05:00	10:40:00
5500000	55000000	1	male	50	4	5	6	15	1	s822		1	0	S822	5	2	S060	1	2	S000	6	1										5						7.8408	9		S8220	1	2	20/1/2012	16:00:00	27	16:50:00	15:10:00	16:40:00
5500000	53000000	1	male	22	4	5	6	15	1	s723		1	0	S026	2	2	S723	5	3	S060	1	2										5						7.8408	17		S7230	2	1	23/1/2012	13:10:00	26	18:45:00	14:15:00	18:35:00
5500000	55000000	1	male	39	4	5	6	15	1	s822		2	0	S822	5	2	S323	5	2	S327	4	4	T810	9	9							2		4				6.3756	20		S7220	2	1	24/1/2012	19:30:00	25	23:15:00	22:22:00	22:40:00
5500000	55000000	1	male	50	4	5	6	15	1	s723		1	0	S723	5	3	S060	1	2													5						7.8408	13		S7230	1	2	25/1/2012	09:30:00	31	14:35:00	13:10:00	14:30:00
5500000	53000000	1	male	39	4	5	6	15	1	s822		2	0	S822	5	2	S060	1	2													5						7.8408	8		S8221	1	2	26/1/2012	19:30:00	31	12:50:00	12:12:00	12:40:00
5500000	55000000	1	male	16	4	5	6	15	1	s723		1	0	S723	5	3	S060	1	2	V2849												5						7.8408	13		S7230	1	1	26/1/2012	02:40:00	27	20:40:00	19:40:00	20:30:00
5500000	55000000	2	female	53	4	5	6	15	1	s720		1	0	S720	5	3	S223	3	2													3						7.8408	13		S7200	1	2	27/1/2012	15:20:00	2	15:35:00	14:35:00	15:30:00
5500000	55000000	1	male	19	4	5	6	15	1	s723		1	0	S026	2	2	S723	5	3	S422	5	2										5						7.8408	13		S7230	2	2	27/1/2012	17:00:00	31	15:50:00	11:03:00	13:25:00
5500000	50000000	2	female	45	4	5	6	15	1	S723	S720	2	0	S878	5	4	S723	5	3	S720	5	3	S320	4	3	S332	5	2				1						7.8408	25		S7200	2	1	29/1/2012	12:40:00	7	20:45:00	18:28:00	20:40:00
5500000	55000000	1	male	43	1	1	5	7	2	s820	s720	2	1	S878	5	3	S822	5	2	S820	5	2	S720	5	3	S623	5	2	S370	4		2		6				5.9672	9		S7200	2	2	30/1/2012	03:51:00	3	16:50:00	15:06:00	16:40:00
5500000	55000000	1	male	19	4	5	6	15	1	s822		1	0	S822	5	2	S060	1	2													5						7.8408	8		S8221	1	1	30/1/2012	16:30:00	1	22:25:00	21:05:00	22:10:00
5500000	55000000	1	male	65	4	5	6	15	1	s724		2	0	S724	5	3	S060	1	2	T793	9	9										6						7.8408	13		S7241	1	1	2012-01-02	17:20:00	7	00:15:00	23:40:00	00:10:00
5500000	40000000	1	male	28	1	1	3	5	2	s822		2	0	S064	1	5	S822	5	3	T794	9	9										6	5					5.0304	34		S8221	2	1	2012-05-02	21:40:00	6	18:55:00	17:05:00	18:45:00
5500000	43000000	1	male	60	4	5	6	15	1	S723		1	0	S723	5	3	S420	5	2	S060	1	2										5	1					7.8408	13		S7230	1	2	2012-06-02	17:15:00	16	13:50:00	11:45:00	13:40:00
5500000	55000000	2	female	8	4	5	6	15	1	s723		1	0	S723	5	3	S060	1	2	S025	2	1										5	1					7.8408	14		S7230	1	1	2012-06-02	17:00:00	7	23:10:00	22:20:00	23:00:00
5500000	55000000	1	male	11	1	1	3	5	2	s822		1	0	S065	1	4	S822	5	3													6	4					3.8672	25		S8220	2	2	2012-07-02	08:10:00	15	13:30:00	12:15:00	13:20:00
5500000	55000000	2	female	16	4	5	6	15	1	s723		1	0	S723	5	3	S011	6	1	S060	1	2										5	2					7.8408	14		S7230	1	1	2012-09-02	15:00:00	9	23:55:00	22:45:00	23:45:00
5500000	53000000	1	male	43	4	5	6	15	1	s724		2	0	S757	5	4	S724	5	3	S060	1	2	S750	5	4	S270	3	3	S751	5	4	5	2	4	3			7.8408	29		S7241	2	1	2012-11-02	10:01:00	11	20:50:00	17:43:00	20:30:00
5500000	55000000	1	male	37	4	5	6	15	1	s723		1	0	S723	5	3	S060	1	2													5	2					7.8408	13		S7231	1	1	13/2/2012	12:15:00	1เมษา	21:10:00	20:40:00	21:05:00
5500000	55000000	1	male	29	4	5	6	15	1	s723		1	0	S723	5	3	S364	4	3	S368	4	3										2	3					7.8408	18		S7230	1	1	14/2/2012	10:40:00	21	18:35:00	15:30:00	17:05:00
5500000	55000000	1	male	56	4	5	6	15	1	s723		1	0	S525	5	2	S720	5	3	S060	1	2										5	2					7.8408	13		S7200	2	2	14/2/2012	12:00:00	22	15:00:00	12:20:00	14:50:00
5500000	50000000	2	female	53	4	5	6	15	1	s822		2	0	S822	5	3	S060	1	2													5	2					7.8408	13		S8221	1	1	14/2/2012	11:20:00	16	14:15:00	13:15:00	14:05:00
5500000	55000000	1	male	65	4	5	6	15	1	s822		2	0	S822	5	2	S913	6	1	S060	1	2										5	2					7.1082	9		S8221	1	1	15/2/2012	19:00:00	16	23:05:00	21:35:00	22:55:00
5500000	55000000	1	male	46	4	5	6	15	1	s822		2	0	S822	5	2	S623	5	2	S271	3	2	S273	3	1	S307	6	1	S060	1	2	5	2	2	6	3	1	7.8408	12		S8221	1	1	16/2/2012	21:30:00	22	13:55:00	12:20:00	13:45:00
5500000	54000000	1	male	64	4	5	6	15	1	s822		2	0	S822	5	2	S060	1	2	S018	6	1										5	2					7.8408	9		S8221	1	1	20/2/2012	08:10:00	21	22:35:00	21:40:00	22:25:00
5500000	55000000	2	female	49	3	1	5	9	1	s723		1	0	S723	5	3	S62	5	2	S065	1	3	S120	1	3							5	3					5.7408	18		S7230	1	2	24/2/2012	02:00:00	5มีนา	13:10:00	12:10:00	13:00:00
5500000	53000000	1	male	43	4	5	6	15	1	s724	s821	1	1	S364	4	3	S362	4	3	S724	5	3	S821	5	2							2	3					7.1082	18		S8210	2	1	26/2/2012	18:00:00	27	23:55:00	20:20:00	23:45:00
5500000	55000000	1	male	28	1	1	1	3	2	s729	s821	1	1	S372	6	3	S328	4	4	S729	5	3	S821	5	3	S024	2	2	S751	5	4	6	4					2.9304	41		S7290	2	1	27/2/2012	15:00:00	27	19:15:00	17:40:00	19:05:00
5500000	50000000	1	male	72	4	5	6	15	1	s724		1	0	S724	5	3	S024	2	2	S060	1	2	S420	5	2							5	2					7.8408	17		S7240	1	2	27/2/2012	19:00:00	5มีนา	14:05:00	12:43:00	13:50:00
5500000	55000000	1	male	21	4	5	6	15	1	s723		1	0	S060	1	2	S723	5	3	S810	6	1										5	2					7.8408	14		S7230	1	1	2012-02-03	23:40:00	4	18:15:00	17:00:00	18:10:00
5500000	55000000	2	female	22	4	5	6	15	1	s822		1	0	S822	5	2	S060	1	2	S362	4	2	S010	6	1	S609	6	1	S809	6	1	5	2	2	2			7.8408	12		S8220	1	2	2012-02-03	17:00:00	7	09:30:00	09:15:00	09:25:00
5500000	55000000	1	male	50	3	1	6	10	1	s723		1	0	S062	1	3	S723	5	3	S000	6	1	S009	6	1							5	3					5.7408	19		S7230	1	1	2012-04-03	19:00:00	13	17:50:00	17:30:00	17:35:00
5500000	55000000	1	male	19	3	4	5	12	1	s723	s822	1	1	S060	1	2	S723	5	3	S822	5	2	S836	5	1							5	2					6.1714	13		S8220	2	1	2012-05-03	19:20:00	6	03:15:00	00:45:00	02:55:00
5500000	55000000	1	male	36	4	5	6	15	1	s723		1	0	S060	1	2	S723	5	3	S809	6	1										5	2					7.8408	14		S7230	1	1	2012-08-03	03:00:00	10	18:35:00	16:05:00	18:25:00
5500000	55000000	1	male	35	4	1	6	11	1	s721	s822	1	1	S060	1	2	S364	4	2	S721	5	3	S822	5	2	S724	5	3	S819	6	1	5	2	1	2			5.7408	17		S7241	2	1	2012-08-03	15:30:00	9	16:20:00	12:45:00	16:00:00
5500000	55000000	1	male	34	4	1	6	11	1	s822		2	0	S063	1	4	S822	5	2	S818	6	1	S328	4	2							5	4					5.7408	24		S8221	1	1	2012-12-03	21:30:00	14	20:10:00	18:50:00	20:00:00
5500000	55000000	1	male	15	1	1	1	3						S060	1	2	S000	6	1	S272	3	3	S820	5	2	S822	5	2	S208	6	1							0.7326	17		S8220	2	0	2012-12-03	14:40:00
5500000	55000000	1	male	24	4	5	6	15						S723	5	3	S521	5	2	S005	6	1	S008	6	1													7.8408	10		S7230	1	1	13/3/2012	22:00:00		19:25:00	17:25:00	19:15:00
5500000	55000000	1	male	12	4	5	6	15						S823	5	2	S018	6	1	S809	6	1	S909	6	1													7.8408	5		S8230	1	1	13/3/2012	09:20:00		19:40:00	19:00:00	19:30:00
5500000	55000000	1	male	16	4	5	6	15						S723	5	3	S822	5	3	S523	5	2	S420	5	2	S718	6	1	S510	6	1							7.8408	10		S8221	2	1	15/3/2012	20:50:00		20:45:00	18:35:00	20:35:00
5500000	55000000	2	female	80	4	5	6	15						S720	5	3	S721	5	3																			7.8408	9		S7210	2	2	15/3/2012	10:00:00		13:10:00	11:40:00	13:00:00
5500000	55000000	1	male	36	4	5	6	15						S364	4	2	S368	4	2	S720	5	3	S272	3	3	S018	6	1										7.8408	22		S7200	2	1	15/3/2012	19:00:00		04:00:00	02:45:00	03:45:00
5500000	55000000	1	male	48	4	5	6	15						S822	5	3	S819	6	1																			7.8408	10		S8221	1	1	16/3/2012	21:45:00		14:30:00	13:10:00	14:05:00
5500000	55000000	1	male	32	4	5	6	15						S823	5	3	S868	5	2	S913	6	1																7.8408	10		S8231	1	0	16/3/2012	11:00:00
5500000	55000000	1	male	26	4	5	6	15						S822	5	3	S810	6	1	S824	5	2																7.8408	10		S8240	2	1	17/3/2012	22:00:00		17:15:00	16:05:00	17:05:00
5500000	50000000	2	female	43	4	5	6	15						S822	5	2	S818	6	1																			7.8408	5		S8221	1	1	17/3/2012	09:45:00		14:05:00	13:05:00	13:55:00
5500000	55000000	1	male	52	4	5	6	15						S822	5	2	S923	5	2	S910	6	1	S819	6	1													7.8408	5		S8220	1	1	17/3/2012	09:45:00		22:10:00	20:42:00	22:05:00
5500000	55000000	1	male	46	4	5	6	15						S822	5	3	S060	1	2	S809	6	1	S819	6	1													7.8408	14		S8221	1	1	19/3/2012	18:30:00		19:40:00	18:50:00	19:35:00
5500000	53000000	2	female	60	4	5	6	15						S010	6	1	S822	5	3	S819	6	1																7.8408	10		S8221	1	1	19/3/2012	11:20:00		22:25:00	20:30:00	22:20:00
5500000	55000000	1	male	45	4	5	6	15						S822	5	2	S821	5	2	S819	6	1																7.8408	5		S8210	2	1	20/3/2012	20:30:00		14:30:00	13:35:00	14:20:00
5500000	55000000	1	male	12	4	5	6	15						S822	5	2	S820	5	2	S060	1	2	S008	6	1	S809	6	1	S909	6	1							7.8408	9		S8220	1	1	20/3/2012	01:20:00		11:30:00	10:45:00	11:20:00
5500000	55000000	1	male	32	4	5	6	15						S060	1	2	S723	5	3	S420	5	2	S273	3	3	S361	4	3	S364	4	3							7.1082	27		S7231	1	0	22/3/2012	21:00:00
5500000	55000000	1	male	14	4	5	6	15						S060	1	2	S822	5	2	S819	6	1																7.8408	9		S8221	1	1	22/3/2012	18:24:00		22:35:00	22:15:00	22:30:00
5500000	55000000	1	male	17	4	5	6	15						S822	5	2	S819	6	1																			7.8408	5		S8221	1	1	23/3/2012	23:00:00		13:50:00	13:00:00	13:45:00
	53000000		male	2	4	5	6	15						S822	5	2	S900	6	1																			7.8408	5					23/3/2012	19:50:00
5500000	55000000	2	female	59	4	5	6	15						S823	5	2	S868	5	2																			7.8408	4		S8230	1	1	23/3/2012	15:45:00		15:40:00	14:20:00	15:30:00
5500000	55000000	1	male	19	4	5	6	15						S360	4	2	S422	5	2	S723	5	3	S430	5	2	S822	5	2	S819	6	1							7.8408	14		S8220	2	1	24/3/2012	01:40:00		15:40:00	13:52:00	14:15:00
5500000	55000000	1	male	51	4	5	6	15						S014	6	1	S821	5	2																			7.8408	5		S8210	1	2	24/3/2012	08:00:00		15:20:00	14:20:00	15:10:00
5500000	50000000	1	male	16	4	5	6	15						S822	5	2	S818	6	1	S509	6	1	S809	6	1													7.8408	5		S8220	1	1	25/3/2012	07:50:00		18:10:00	17:35:00	17:55:00
	55000000		male	43	4	5	6	15						S272	3	3	S141	1	2	S822	5	2	S224	3	3	S231	3	2										7.8408	17					25/3/2012	08:00:00
5500000	55000000	1	male	61	4	5	6	15						S524	5	2	S724	5	3	S619	6	1																7.8408	10		S7241	2	1	25/3/2012	16:30:00		12:25:00	10:55:00	12:20:00
5500000	55000000	1	male	46	4	5	6	15						S823	5	2	S913	6	1																			7.8408	5		S8231	1	1	25/3/2012	17:30:00		16:00:00	15:35:00	15:50:00
5500000	55000000	1	male	26	4	5	6	15						S723	5	3	S718	6	1																			7.8408	10		S7230	1	1	26/3/2012	01:30:00		15:05:00	13:40:00	14:55:00
5500000	55000000	1	male	29	4	5	6	15						S010	6	1	S060	1	2	S822	5	2	S819	6	1													7.8408	9		S8221	1	1	26/3/2012	19:00:00		16:40:00	15:25:00	16:30:00
5500000	55000000	1	male	38	4	5	6	15						S060	1	2	S523	5	2	S525	5	2	S630	5	2	S268	3	4	S823	5	2							7.8408	24		S8231	2	1	26/3/2012	16:00:00		00:10:00	22:20:00	23:50:00
	55000000		male	25	1	1	1	3						S099	1	5	S272	3	4	S525	5	2	S723	5	3	S711	6	2	S822	5	3							0	50					27/3/2012	23:15:00
5500000	55000000	1	male	18	1	1	5	7						S062	1	3	S063	1	4	S723	5	3	S026	2	2	S410	6	1	S420	5	2							4.804	29		S7230	2	2	27/3/2012	22:30:00		19:10:00	13:45:00	19:00:00
5500000	54000000	1	male	15	4	5	6	15						S723	5	3	S822	5	2	S910	6	1	S819	6	1													7.8408	10		S8220	2	1	28/3/2012	04:30:00		12:35:00	10:10:00	12:30:00
5500000	55000000	1	male	63	4	5	6	15						S723	5	3	S761	5	2	S820	5	2	S852	5	3	S819	6	2										7.8408	13		S7231	1	2	29/3/2012	16:30:00		14:50:00	14:10:00	14:40:00
5500000	55000000	2	female	40	4	5	6	15						S000	6	1	S721	5	3	S521	5	2	S525	5	2	S531	5	2										7.8408	10		S7210	1	2	29/3/2012	19:21:00		11:20:00	09:10:00	11:15:00
5500000	55000000	1	male	19	4	5	6	15						S723	5	3	S822	5	2	S836	5	1	S899	5	2													7.8408	9		S8220	2	1	29/3/2012	02:45:00		15:55:00	13:30:00	15:45:00
5500000	52000000	1	male	26	4	5	6	15						S002	6	1	S008	6	1	S723	5	3																7.8408	10		S7230	1	1	30/3/2012	00:02:00		17:55:00	16:35:00	17:45:00
5500000	55000000	1	male	36	4	5	6	15						S723	5	3	S820	5	2																			7.8408	9		S7230	1	1	31/3/2012	20:00:00		17:25:00	16:15:00	17:20:00
5500000	55000000	2	female	44	4	5	6	15						S822	5	2	V2249																					7.8408	4		S8220	1	0	2012-01-04	14:20:00
5500000	55000000	1	male	15	4	5	6	15						S724	5	3	S424	5	2	S420	5	2	S099	1	1	S820	5	2	S063	1	3							7.8408	18		S7241	1	1	2012-01-04	23:00:00		22:50:00	21:25:00	22:40:00
5500000	55000000	1	male	15	4	5	6	15						S723	5	3	S821	5	2	S014	6	1	V2499															7.8408	10		S8211	2	1	2012-01-04	13:16:00		00:00:00	22:05:00	23:45:00
5500000	55000000	2	female	73	4	5	6	15						S721	5	3	S525	5	2																			7.8408	9		S7210	1	0	2012-03-04	16:00:00
5500000	55000000	2	female	51	4	5	6	15						S723	5	3	S018	6	1	S011	6	1	S913	6	1	T092	4	1										7.8408	11		S7230	1	0	2012-03-04	11:05:00
5500000	55000000	2	female	14	4	5	6	15						S723	5	3	S420	5	2	S828	5	2	S272	3	3	S060	1	2	T368	9	9							7.8408	22		S7230	1	1	2012-04-04	20:00:00		17:20:00	15:30:00	17:10:00
5500000	55000000	1	male	72	4	5	6	15						S723	5	3	T810	9	9																			7.8408	9		S7230	1	2	2012-04-04	09:00:00		17:40:00	16:20:00	17:30:00
5500000	55000000	2	female	66	4	5	6	15						S821	5	2	S018	6	1	S730	5	3	S525	5	2	S361	4	3	S224	3	2							7.8408	22		S8220	2	2	2012-04-04	10:30:00		10:35:00	09:40:00	10:30:00
5500000	55000000	2	female	73	2	1	5	8						S823	5	3	S818	6	2	S060	1	2	T794	9	9													4.804	17		S8221	2	0	2012-04-04	13:00:00
5500000	53000000	2	female	69	4	5	6	15						S822	5	2	S420	5	2	S018	6	1	S060	1	2													7.8408	9		S8221	1	1	2012-05-04	08:10:00		1 day, 0:10:00	23:10:00	23:55:00
5500000	55000000	2	female	48	4	5	6	15						S822	5	3	S711	5	2	S819	5	1	S810	5	1													7.8408	9		S8220	1	1	2012-05-04	19:00:00		21:30:00	20:30:00	21:20:00
5500000	55000000	1	male	36	4	5	6	15						S723	5	3	S720	5	3																			7.8408	9		S7200	2	1	2012-06-04	11:50:00		16:10:00	14:40:00	16:00:00
5500000	55000000	1	male	66	4	5	6	15						S721	5	3	S224	3	2																			7.8408	13		S7210	1	0	2012-07-04	14:00:00
5500000	55000000	1	male	19	1	1	1	3						S723	5	3	S717	6	2	S060	1	2	S328	4	3	S007	6	1	S005	6	1							0	22		S7291	2	1	2012-07-04	15:50:00		20:20:00	19:40:00	20:10:00
5500000	55000000	1	male	5	4	5	6	15						S729	5	3	S060	1	2	S011	6	1	S008	6	1													7.8408	14		S7290	1	1	2012-08-04	16:00:00		22:35:00	21:35:00	22:30:00
5500000	55000000	1	male	17	4	5	6	15						S823	5	2	S913	6	2																			7.8408	8		S8230	1	1	2012-08-04	19:47:00		19:30:00	18:25:00	19:20:00
5500000	55000000	1	male	17	1	1	5	7						S063	1	3	S061	1	3	S060	1	2	S723	5	3													4.804	18		S7230	2	2	2012-09-04	12:30:00		14:10:00	13:58:00	14:05:00
5500000	55000000	2	female	75	4	5	6	15						S721	5	3	S278	3	2	T810	9	9																7.8408	13		S7210	1	2	2012-09-04	15:20:00		10:50:00	09:50:00	10:40:00
5500000	55000000	1	male	41	1	1	1	3						S723	5	3	S062	1	3	S820	5	2	S001	6	1	S010	6	1										2.9304	19		S7230	1	1	2012-09-04	21:00:00		15:40:00	14:30:00	15:30:00
5500000	49000000	2	female	17	4	5	6	15						S822	5	2	S913	6	1	S933	5	2																7.8408	5		S8220	1	0	2012-09-04	18:00:00
	55000000		male	44	4	5	6	15						S723	5	3	S224	3	2	S060	1	2																7.8408	17					2012-09-04	12:00:00
5500000	53000000	1	male	13	4	5	6	15						S723	5	3	S525	5	2																			7.8408	9		S7230	1	1	2012-10-04	16:00:00		22:15:00	20:25:00	22:05:00
5500000	55000000	1	male	5	4	5	6	15						S723	5	3	S060	1	2	S061	1	3	S018	6	1													7.8408	19		S7230	1	1	2012-11-04	15:10:00		23:20:00	22:50:00	23:10:00
5500000	55000000	1	male	35	4	5	6	15						S823	5	2	S824	5	2	S930	5	3																7.8408	9		S8240	2	1	2012-12-04	16:00:00		21:45:00	20:10:00	21:30:00
5500000	55000000	1	male	18	4	5	6	15						S021	1	3	S024	2	2	S822	5	2	S011	6	1													7.8408	17		S8220	2	1	2012-12-04	18:00:00		00:10:00	23:25:00	00:00:00
5500000	55000000	2	female	38	4	5	6	15						S821	5	2	S823	5	2	S810	6	1																7.8408	5		S8231	2	1	2012-12-04	15:00:00		04:40:00	02:08:00	04:35:00
5500000	55000000	1	male	36	4	5	6	15						S525	5	2	S724	5	3	S820	5	2	T848	9	9													7.8408	9		S7240	2	1	2012-12-04	16:30:00		23:45:00	21:35:00	23:35:00
5500000	55000000	2	female	13	3	4	5	12						S364	4	3	S365	4	3	S368	4	2	S060	1	2	S723	5	3										6.904	22		S7230	2	1	13/4/2012	16:00:00		23:15:00	19:40:00	23:10:00
5500000	55000000	1	male	17	4	5	6	15						S723	5	3	S822	5	2																			7.8408	9		S8220	2	1	13/4/2012	09:30:00		17:40:00	16:20:00	17:30:00
5500000	55000000	1	male	16	4	5	6	15						S822	5	2	S850	5	3	S831	5	3	S801	6	1	S819	6	2										7.8408	13		S8220	1	1	13/4/2012	14:00:00		02:10:00	00:55:00	01:50:00
5500000	55000000	1	male	17	4	5	6	15						S822	5	2	S810	6	1	S060	1	2	T793	9	9													7.8408	9		S8220	1	1	13/4/2012	10:00:00		12:05:00	11:12:00	11:55:00
5500000	55000000	1	male	22	4	5	6	15						S850	5	3	S724	5	3																			7.8408	9		S7241	2	1	13/4/2012	14:00:00		14:30:00	12:15:00	14:10:00
5500000	55000000	2	female	5	4	5	6	15						S723	5	3	S526	5	2																			7.8408	9		S7230	1	1	14/4/2012	14:00:00		14:10:00	13:45:00	14:00:00
5500000	55000000	1	male	24	4	5	6	15						S723	5	3	S060	1	2	S720	5	3	S722	5	3	T848	9	9	T808	9	9							7.8408	13		S7220	2	1	14/4/2012	14:00:00		00:10:00	20:30:00	1 day, 0:00:00
5500000	55000000	1	male	45	4	5	6	15						S721	5	3	S224	3	3	S272	3	3	S361	4	4													7.8408	34		S7210	2	1	14/4/2012	02:00:00		17:05:00	16:42:00	17:00:00
	55000000		male	48	1	1	5	7						S724	5	3	S060	1	2	S024	2	2	T848	9	9													5.9672	17					14/4/2012	21:00:00
5500000	55000000	1	male	16	4	5	6	15						S822	5	3	S819	6	1																			7.8408	10		S8221	1	1	17/4/2012	01:00:00		14:25:00	13:35:00	14:20:00
	55000000		female	7	4	5	6	15						S026	2	2	S823	5	2	S314	6	2																7.8408	12					18/4/2012	07:00:00
5500000	55000000	1	male	16	1	1	1	3						S063	1	3	S060	1	2	T794	9	9	S723	5	3													2.9304	18		S7290	1	0	19/4/2012	04:00:00
5500000	55000000	2	female	16	4	5	6	15						S723	5	3	S008	6	1																			7.8408	10		S7230	1	1	20/4/2012	12:00:00		23:15:00	22:20:00	23:10:00
5500000	55000000	1	male	52	4	5	6	15						S723	5	3	S823	5	2	S818	6	1	T794	9	9													6.3756	10		S8231	2	1	20/4/2012	09:00:00		22:25:00	20:10:00	22:05:00
5500000	55000000	2	female	63	4	5	6	15						S823	5	3	S824	5	3	S324	5	2																7.8408	9		S8240	2	1	20/4/2012	19:00:00		20:30:00	18:00:00	20:00:00
5500000	55000000	1	male	52	4	5	6	15						S729	5	3	T810	9	9	T809	9	9																7.8408	9		S7290	1	1	22/4/2012	09:30:00		19:30:00	19:18:00	19:20:00
5500000	55000000	1	male	58	4	5	6	15						S750	5	3	S751	5	3	S723	5	3	S060	1	2	S420	5	2										7.8408	13		S7230	2	1	23/4/2012	09:35:00		21:20:00	20:40:00	21:10:00
5500000	55000000	1	male	60	4	5	6	15						S724	5	3	S820	5	2	S822	5	2	S522	5	2	S624	5	2	S060	1	2							6.3756	13		S8220	2	1	24/4/2012	15:00:00		17:05:00	15:20:00	16:50:00
5500000	55000000	2	female	58	4	5	6	15						S822	5	2	T810	9	9																			7.8408	4		S8220	1	1	24/4/2012	18:00:00		17:45:00	15:50:00	17:30:00
5500000	55000000	1	male	64	4	5	6	15						S823	5	3	S851	5	3	S868	5	2																7.8408	9		S8231	1	1	24/4/2012	16:00:00		15:20:00	14:15:00	15:15:00
5500000	55000000	2	female	16	4	5	6	15						S823	5	3	S818	6	1																			7.8408	10		S8231	1	1	24/4/2012	08:00:00		18:50:00	17:40:00	18:40:00
5500000	53000000	1	male	40	4	5	6	15						S324	5	2	S730	5	3	S722	5	3	S015	6	1	S723	5	3	S836	5	1							7.8408	10		S7230	2	1	25/4/2012	16:40:00		18:50:00	18:38:00	18:45:00
5500000	53000000	1	male	41	4	5	6	15						S822	5	2	S434	5	1																			7.8408	4		S8220	1	1	25/4/2012	17:12:00		16:20:00	15:20:00	16:10:00
5500000	55000000	1	male	17	4	5	6	15						S978	5	4	S930	5	2	S933	5	2	S923	5	2	S925	5	1	S822	5	3							7.8408	16		S8221	2	1	26/4/2012	16:20:00		22:55:00	22:20:00	22:45:00
5500000	55000000	1	male	11	4	5	6	15						S724	5	3	S064	1	4	S917	6	2	S021	1	3	S000	6	1	S041	2	2							7.8408	29		S7240	1	1	27/4/2012	14:00:00		14:00:00	13:00:00	13:45:00
5500000	55000000	1	male	18	4	5	6	15						S723	5	3	S060	1	2	S822	5	2																7.8408	13		S8220	2	1	29/4/2012	19:00:00		23:40:00	22:35:00	23:20:00
	49000000		male	6	4	5	6	15						S822	5	2	S008	6	1																			7.8408	5					2012-01-05	17:00:00
5500000	53000000	1	male	47	4	5	6	15						S822	5	3	S062	1	3	S018	6	1																7.8408	19		S8221	1	1	2012-01-05	19:25:00		15:45:00	14:54:00	15:35:00
5500000	55000000	1	male	14	4	5	6	15						S724	5	3	S525	5	2																			7.8408	9		S7240	1	1	2012-02-05	03:30:00		21:55:00	21:00:00	21:45:00
5500000	42000000	2	female	14	4	5	6	15						S724	5	3	S328	4	3	S060	1	2	T810	9	9													7.8408	22		S7240	1	1	2012-03-05	01:02:00		15:25:00	14:30:00	15:15:00
	55000000		female	54	4	5	6	15						S822	5	2	S818	6	1																			7.8408	5					2012-03-05	17:00:00
5500000	55000000	1	male	15	4	5	6	15						S723	5	3	S060	1	2	S524	5	2	S510	6	1													7.8408	14		S7230	1	1	2012-05-05	19:36:00		02:15:00	23:45:00	02:05:00
5500000	55000000	1	male	54	4	5	6	15						S822	5	2	S060	1	2	S818	6	1	S623	5	2													7.8408	9		S8221	1	1	2012-06-05	22:00:00		16:00:00	14:10:00	15:45:00
5500000	55000000	1	male	30	4	5	6	15						S822	5	3	S062	1	3	S420	5	2	S421	5	2	S143	1	3										7.8408	18		S8221	1	1	2012-07-05	22:40:00		19:10:00	18:10:00	19:00:00
5500000	55000000	1	male	33	4	5	6	15						S823	5	3	S062	1	3																			7.8408	18		S8230	1	0	2012-08-05	21:00:00
5500000	55000000	2	female	78	4	5	6	15						S721	5	3	T810	9	9																			7.8408	9		S7210	1	2	2012-09-05	08:00:00		11:15:00	09:45:00	11:00:00
5500000	55000000	1	male	26	4	5	6	15						S723	5	3	S422	5	2	S430	5	2																7.8408	9		S7230	1	1	2012-10-05	16:00:00		18:45:00	17:00:00	18:30:00
5500000	55000000	1	male	47	4	5	6	15						S724	5	3	S060	1	2	S618	6	1																7.8408	14		S7241	1	1	2012-11-05	15:00:00		20:45:00	20:05:00	20:35:00
5500000	55000000	2	female	14	4	5	5	14						S062	1	3	S724	5	3	S820	5	2																7.8408	18		S7240	2	1	2012-12-05	04:53:00		21:35:00	21:20:00	21:25:00
5500000	50000000	1	male	19	4	5	6	15						S723	5	3	S430	5	2																			7.8408	9		S7230	1	1	13/5/2012	19:12:00		19:35:00	18:35:00	19:20:00
5500000	55000000	1	male	22	4	5	6	15						S724	5	3	T848	9	9	T841	9	9	T793	9	9													7.8408	9		S7241	1	1	13/5/2012	21:00:00		16:35:00	15:30:00	16:25:00
5500000	55000000	2	female	84	4	5	6	15						S721	5	3	S060	1	2																			7.8408	13		S7210	1	2	14/5/2012	19:35:00		13:55:00	13:07:00	13:50:00
5500000	55000000	2	female	87	4	5	6	15						S720	5	3	T460	9	9																			7.8408	9		S7200	1	2	14/5/2012	10:00:00		11:15:00	10:30:00	10:55:00
5500000	55000000	1	male	50	4	5	6	15						S723	5	3	S060	1	2	S810	6	1	S024	2	2													7.8408	17		S7230	1	2	14/5/2012	21:30:00		15:10:00	12:35:00	14:45:00
5500000	49000000	2	female	74	4	5	6	15						S723	5	3	T810	9	9																			7.8408	9		S7230	1	1	15/5/2012	18:00:00		14:30:00	13:25:00	14:17:00
5500000	51000000	1	male	47	4	5	6	15						S723	5	3	T808	9	9																			7.8408	9		S7230	1	2	15/5/2012	20:00:00		10:50:00	09:18:00	10:40:00
5500000	55000000	1	male	15	4	5	6	15						S821	5	2	S818	6	1																			7.8408	5		S8210	1	2	17/5/2012	12:00:00		15:20:00	14:40:00	15:10:00
5500000	55000000	1	male	40	4	5	6	15						S723	5	3	S822	5	2	S060	1	2	T796	9	9	T793	9	9										7.8408	13		S8220	2	1	18/5/2012	08:30:00		19:25:00	16:33:00	19:10:00
5500000	55000000	1	male	40	4	1	3	8						S062	1	4	S021	1	3	S829	5	2	S029	1	2	S823	5	2	S822	5	2							5.9672	20		S8220	2	0	19/5/2012	15:56:00
5500000	55000000	1	male	51	4	5	6	15						S026	2	2	S060	1	2	S822	5	2	S013	6	1	S099	1	1										7.8408	12		S8220	2	2	19/5/2012	00:30:00		12:55:00	11:38:00	12:50:00
	55000000		male	63	4	5	6	15						S024	2	2	S324	5	2	S730	5	3	S723	5	3	T848	9	9										7.8408	13					20/5/2012	11:00:00
	55000000		male	42	4	5	6	15						S821	5	3	T793	9	9																			7.8408	9					21/5/2012	10:00:00
	55000000		male	13	1	1	3	5						S064	1	4	S822	5	3	S069	1	4	S818	6	1													3.8672	26					21/5/2012	15:00:00
5500000	55000000	1	male	33	4	5	6	15						S723	5	3	S062	1	3	S924	5	1																7.8408	18		S7230	1	1	22/5/2012	23:00:00		14:45:00	13:25:00	14:35:00
	55000000		male	61	4	5	6	15						S823	5	2	S834	5	1																			7.8408	4					25/5/2012	10:40:00
5500000	55000000	1	male	15	4	5	6	15						S724	5	3	S821	5	3	S424	5	2	S521	5	2	S832	5	1	S810	6	1							7.8408	10		S8211	2	1	26/5/2012	19:00:00		13:30:00	10:00:00	13:15:00
5500000	55000000	1	male	36	4	5	6	15						S420	5	2	S821	5	2																			7.8408	4		S8210	2	0	27/5/2012	06:30:00
5500000	55000000	1	male	61	4	5	6	15						S822	5	2	S325	5	2	S062	1	3	S021	1	3	S372	4	2	S018	6	1							7.8408	17		S8230	2	2	28/5/2012	17:00:00		12:45:00	12:13:00	12:35:00
5500000	55000000	2	female	38	4	5	6	15						S730		3	S720	5	3																			7.8408	9		S7200	2	1	2012-01-06	16:30:00		22:35:00	22:15:00	22:25:00
5500000	55000000	1	male	14	4	5	6	15						S823	5	2	S824	5	2	S817	6	1																7.8408	5		S8240	2	2	2012-01-06	18:00:00		17:20:00	16:15:00	17:10:00
5500000	55000000	1	male	19	2	1	5	8						S062	1	3	S723	5	3	T814	9	9																4.804	18		S7230	2	2	2012-01-06	16:00:00		16:00:00	14:25:00	15:55:00
5500000	55000000	1	male	57	4	5	6	15						S822	5	2	S060	1	2	S010	6	1	T793	9	9													7.8408	9		S8220	2	1	2012-02-06	01:40:00		22:05:00	20:40:00	21:55:00
5500000	55000000	2	female	67	4	5	6	15						S724	5	3	S820	5	2																			7.8408	9		S7240	1	2	2012-03-06	08:00:00		13:10:00	11:25:00	13:00:00
5500000	55000000	1	male	16	4	5	6	15						S723	5	3	S820	5	2																			7.8408	9		S7230	1	1	2012-04-06	22:51:00		23:00:00	21:20:00	22:50:00
5500000	55000000	1	male	19	4	5	6	15						S720	5	3	S822	5	2																			7.8408	9		S8220	2	1	2012-04-06	22:41:00		21:40:00	20:00:00	21:35:00
5500000	55000000	1	male	19	4	5	6	15						S720	5	3	S822	5	2																			7.8408	9		S8220	2	1	2012-04-06	22:41:00		21:40:00	20:00:00	21:35:00
5500000	45000000	2	female	76	4	5	6	15						S721	5	3	T810	9	9																			7.8408	9		S7210	1	2	2012-04-06	02:00:00		11:20:00	10:25:00	11:10:00
5500000	55000000	2	female	36	4	5	6	15						S822	5	2	S060	1	2																			7.8408	8		S8220	1	1	2012-06-06	17:00:00		21:30:00	20:25:00	21:15:00
5500000	55000000	2	female	35	4	1	6	11						S062	1	3	S060	1	2	S821	5	3	S525	5	2	S420	5	2										5.7408	18		S8211	1	2	2012-06-06	07:00:00		15:15:00	13:05:00	15:10:00
5500000	47000000	2	female	74	4	5	6	15						S720	5	3	T810	9	9																			7.8408	9		S7200	1	2	2012-07-06	19:30:00		12:35:00	11:30:00	12:25:00
5500000	55000000	1	male	63	4	5	6	15						S270	3	3	S224	3	2	S421	5	2	S420	5	2	S060	1	2	S729	5	3							7.8408	22		S7290	2	2	2012-07-06	21:00:00		16:30:00	14:10:00	16:20:00
5500000	52000000	2	female	23	3	1	6	10						S822	5	2	S063	1	3	S024	2	2	S028	1	2	S022	2	2	S050	2	1							5.7408	17		S8220	1	2	2012-07-06	13:10:00		11:20:00	10:35:00	11:10:00
5500000	52000000	2	female	81	4	5	6	15						S721	5	3	S723	5	3																			7.8408	9		S7230	2	0	2012-08-06	16:00:00
5500000	55000000	1	male	22	4	5	6	15						S722	5	3	S060	1	2	S323	5	3	S764	5	2	T848	9	9										7.8408	13		S7220	1	1	2012-08-06	23:00:00		21:55:00	21:45:00	21:50:00
5500000	49000000	1	male	61	4	5	6	15						S824	5	3	S822	5	3	S818	6	2	T845	9	9	T793	9	9										7.8408	13		S8221	1	1	2012-08-06	08:00:00		20:20:00	19:20:00	20:10:00
5500000	55000000	1	male	13	4	5	6	15						S723	5	3	S525	5	2	S618	6	1	S000	6	1	T848	9	9										7.8408	10		S7230	1	1	2012-08-06	16:00:00		15:45:00	14:25:00	15:35:00
5500000	55000000	1	male	14	4	5	6	15						S720	5	3	S064	1	4	S021	1	3	S013	6	1	S143	1	3	S420	5	2							7.8408	26		S7200	1	2	2012-09-06	12:45:00		11:00:00	10:10:00	10:55:00
5500000	49000000	1	male	54	4	5	6	15						S761	5	2	S724	5	3	S821	5	3	S810	6	2													7.8408	13		S8211	2	1	2012-09-06	21:53:00		23:50:00	23:06:00	23:40:00
5500000	55000000	1	male	48	4	5	6	15						S822	5	2	S320	4	3																			7.8408	13		S8220	1	2	2012-09-06	13:00:00		12:05:00	11:45:00	11:55:00
5500000	55000000	1	male	44	4	5	6	15						S060	1	2	S724	5	3	S420	5	2	S272	3	3	T848	9	9										7.8408	22		S7241	1	1	2012-10-06	02:30:00		21:30:00	21:00:00	21:20:00
5500000	55000000	1	male	49	1	1	5	7						S065	1	4	S723	5	3																			5.9672	25		S7230	2	1	2012-10-06	03:00:00		09:50:00	09:05:00	09:40:00
5500000	55000000	2	female	59	4	5	6	15						S721	5	3	S060	1	2	S321	5	2	S325	5	2													7.8408	13		S7210	1	2	2012-10-06	17:00:00		12:00:00	09:25:00	11:45:00
5500000	52000000	1	male	17	4	5	6	15						S524	5	3	S821	5	3	S930	5	2	S818	6	2	T793	9	9										7.8408	13		S8211	2	1	2012-11-06	21:00:00		17:00:00	15:52:00	16:55:00
5500000	55000000	1	male	62	4	5	6	15						S723	5	3	S026	2	2	S820	5	2																7.8408	13		S7230	1	1	2012-11-06	14:30:00		18:00:00	13:50:00	17:50:00
5500000	55000000	2	female	49	4	5	6	15						S724	5	3	T848	9	9																			7.8408	9		S7240	1	2	14/6/2012	08:00:00		18:45:00	17:25:00	18:35:00
5500000	55000000	2	female	69	4	5	6	15						S720	5	3	S925	5	1	S913	6	1	S825	5	2	S324	5	2										7.8408	10		S7200	1	2	14/6/2012	14:00:00		15:35:00	12:05:00	15:25:00
5500000	55000000	1	male	21	4	5	6	15						S822	5	2	S718	6	1	S312	6	1	T848	9	9													7.8408	5		S8220	1	1	15/6/2012	18:10:00		23:40:00	21:15:00	23:30:00
5500000	53000000	2	female	66	4	5	6	15						S720	5	3	T810	9	9																			7.8408	9		S7200	1	2	15/6/2012	02:00:00		13:58:00	12:36:00	13:45:00
5500000	55000000	1	male	42	4	5	6	15						S420	5	2	S730	5	2	S911	6	1	S720	5	3													7.8408	10		S7200	2	1	16/6/2012	15:00:00		22:25:00	19:45:00	22:15:00
5500000	55000000	2	female	28	4	5	6	15						S060	1	2	S723	5	3	S718	6	2	T793	9	9													7.8408	17		S7231	1	1	17/6/2012	10:00:00		22:45:00	21:50:00	22:30:00
5500000	55000000	1	male	26	4	5	6	15						S522	5	3	S060	1	2	S961	5	2	S565	5	2	S868	5	2	S822	5	3							7.8408	13		S8221	2	1	18/6/2012	23:25:00		01:15:00	23:20:00	00:55:00
5500000	49000000	1	male	58	4	5	6	15						S721	5	3	T793	9	9																			7.8408	9		S7210	1	0	19/6/2012	19:00:00
5500000	55000000	1	male	63	4	5	6	15						S822	5	3	S867	5	2	S841	5	3	S851	5	4	T848	9	9										7.8408	16		S8221	1	1	20/6/2012	15:30:00		20:25:00	18:23:00	20:15:00
5500000	55000000	2	female	34	2	1	5	8						S063	1	4	S723	5	3	S018	6	2																4.804	29		S7231	1	2	20/6/2012	16:30:00		13:45:00	11:50:00	13:30:00
5500000	55000000	1	male	13	4	5	6	15						S822	5	2	S060	1	2	S711	6	2	S008	6	1	S899	5	1	S199	1	1							7.8408	12		S8221	1	1	20/6/2012	12:20:00		16:25:00	14:55:00	16:15:00
5500000	55000000	1	male	29	4	5	6	15						S724	5	3	T848	9	9																			7.8408	9		S7241	1	1	21/6/2012	22:06:00		15:40:00	15:06:00	15:30:00
5500000	55000000	1	male	35	4	5	6	15						S364	4	3	S723	5	3	T813	9	9																7.8408	18		S7230	2	1	23/6/2012	14:25:00		03:15:00	01:10:00	03:10:00
5500000	55000000	1	male	33	4	1	6	11						S062	1	3	S723	5	3	S271	3	3	T841	9	9													5.7408	27		S7231	2	2	24/6/2012	20:55:00		20:25:00	18:45:00	20:10:00
5500000	55000000	1	male	31	4	5	6	15						S820	5	2	S060	1	2	S524	5	2	S724	5	3													7.8408	13		S7241	2	1	24/6/2012	10:45:00		23:05:00	21:15:00	22:50:00
5500000	55000000	1	male	19	4	5	6	15						S723	5	3	S060	1	2	S026	2	2	S059	2	1	S810	6	1	S018	6	1							7.8408	17		S7231	1	2	24/6/2012	23:50:00		16:45:00	11:55:00	14:50:00
5500000	55000000	1	male	41	4	5	6	15						S821	5	2	T814	9	9																			7.8408	4		S8210	1	2	29/6/2012	18:00:00		11:00:00	09:01:00	10:50:00
5500000	55000000	1	male	42	4	5	6	15						S822	5	3	S862	5	2																			7.8408	9		S8221	1	1	29/6/2012	08:00:00		21:10:00	20:15:00	21:00:00
5500000	55000000	1	male	61	1	1	1	3						S065	1	4	S060	1	2	S063	1	3	S723	5	3	S024	2	2										1.4652	29		S7230	2	1	29/6/2012	19:50:00		12:00:00	11:00:00	11:55:00
5500000	55000000	1	male	13	4	5	6	15						S850	5	3	S724	5	3	S822	5	2	T793	9	9	T796	9	9										7.8408	9		S7240	2	1	2012-01-07	12:00:00		23:40:00	20:35:00	23:30:00
5500000	55000000	1	male	30	1	1	1	3						S065	1	4	S723	5	3	S822	5	3	S525	5	2													2.9304	25		S8220	2	0	2012-03-07	18:00:00
5500000	52000000	1	male	26	4	5	6	15						S723	5	3	S528	5	2	T793	9	9	T810	9	9													7.8408	9		S7231	1	1	2012-03-07	17:45:00		17:40:00	15:57:00	17:30:00
5500000	50000000	2	female	72	4	5	6	15						S066	1	3	S420	5	2	S224	3	2	S823	5	3	S001	6	1										7.8408	22		S8231	2	0	2012-03-07	03:50:00
5500000	55000000	1	male	19	1	1	1	3						S063	1	4	S026	2	2	S420	5	2	S723	5	3	S711	6	2	S018	6	2							0	29		S7230	2	0	2012-04-07	23:52:00
5500000	55000000	1	male	14	4	5	6	15						S723	5	3	S060	1	2																			7.8408	13		S7230	1	1	2012-05-07	18:00:00		15:00:00	14:00:00	14:50:00
5500000	46000000	1	male	22	4	5	6	15						S821	5	3	S060	1	2																			7.8408	13		S8211	1	1	2012-05-07	02:52:00		12:25:00	11:20:00	12:15:00
5500000	55000000	1	male	36	4	5	6	15						S722	5	3	S018	6	2	S021	1	3																7.8408	22		S7220	1	0	2012-06-07	16:00:00
5500000	55000000	1	male	16	4	5	6	15						S018	6	1	S723	5	3	S809	6	1																7.8408	10		S7230	1	1	2012-06-07	19:00:00		22:25:00	21:22:00	22:10:00
5500000	55000000	1	male	38	4	5	6	15						S823	5	2	S724	5	3																			7.8408	9		S7240	1	1	2012-07-07	21:00:00		13:20:00	13:13:00	13:15:00
5500000	55000000	1	male	15	3	1	5	9						S021	1	3	S063	1	4	S065	1	4	S066	1	4	S723	5	3	S821	5	2							5.7408	25		S8211	2	0	2012-08-07	16:00:00
5500000	55000000	1	male	20	4	5	6	15						S060	1	2	S526	5	2	S723	5	3																7.8408	13		S7230	1	1	2012-08-07	23:21:00		17:25:00	15:18:00	17:15:00
5500000	55000000	1	male	23	4	5	6	15						S526	5	3	S822	5	2	S913	6	1																7.8408	10		S8220	2	0	2012-08-07	23:00:00
5500000	55000000	1	male	37	4	5	6	15						S823	5	2	S809	6	1	S509	6	1																7.8408	5		S8230	1	2	2012-09-07	19:50:00		14:35:00	13:20:00	14:25:00
5500000	55000000	2	female	49	4	5	6	15						S060	1	2	S325	5	2	S825	5	2	S822	5	2	S825	5	2										7.8408	8		S8220	1	1	2012-09-07	13:30:00		20:00:00	18:30:00	19:50:00
5500000	55000000	1	male	45	4	5	6	15						S018	6	1	S822	5	3	S819	6	1																7.8408	10		S8221	1	1	2012-11-07	20:30:00		15:05:00	14:08:00	14:55:00
5500000	55000000	1	male	18	4	5	6	15						S723	5	3	S622	5	2																			7.8408	9		S7231	1	1	2012-12-07	22:00:00		14:00:00	13:15:00	13:50:00
5500000	55000000	1	male	27	4	5	6	15						S822	5	2	S761	3	2	S819	6	2																7.8408	12		S8221	1	1	14/7/2012	14:30:00		23:40:00	22:40:00	23:30:00
5500000	39000000	1	male	15	4	5	6	15						S018	6	1	S822	5	3																			7.1082	10		S8221	1	1	14/7/2012	03:05:00		20:10:00	19:40:00	20:00:00
	55000000		male	57	4	5	6	15						S525	5	2	S820	5	2	S810	6	2																7.8408	8					15/7/2012	20:40:00
5500000	55000000	2	female	32	4	5	6	15						S008	6	1	S820	5	2	S821	5	2	S525	5	2	S409	6	1										7.8408	5		S8210	1	2	15/7/2012	20:20:00		17:20:00	16:05:00	17:10:00
5500000	55000000	1	male	34	4	5	6	15						S720	5	3	S723	5	3	S810	6	1																7.8408	10		S7230	2	1	16/7/2012	20:10:00		14:30:00	12:20:00	14:10:00
5500000	55000000	2	female	48	4	5	6	15						S823	5	3	S910	6	1	S826	5	2	S223	3	2	S927	5	2	S924	5	1							7.8408	14		S8231	1	1	16/7/2012	06:00:00		20:05:00	18:50:00	19:55:00
5500000	52000000	2	female	73	4	5	6	15						S822	5	3	S024	2	2	S223	3	2	S927	5	2	S924	5	1										7.8408	17		S8221	1	2	16/7/2012	10:00:00		14:55:00	13:50:00	14:45:00
	52000000		male	41	4	5	6	15						S363	4	5	S223	3	2	S821	5	3	S817	6	2													7.8408	38					16/7/2012	20:00:00
	55000000		male	61	4	5	6	15						S822	5	1	S818	6	1																			7.8408	2					16/7/2012	07:30:00
5500000	55000000	2	female	77	4	5	6	15						S524	5	3	S424	5	2	S720	5	3																7.8408	9		S7200	2	2	16/7/2012	16:30:00		10:50:00	09:30:00	10:40:00
5500000	55000000	1	male	31	4	5	6	15						S723	5	3	S013	6	1																			7.8408	10		S7230	1	1	17/7/2012	08:00:00		23:45:00	22:10:00	23:35:00
5500000	54000000	2	female	44	4	5	6	15						S821	5	3	S810	6	1																			7.8408	10		S8211	1	1	20/7/2012	08:00:00		19:25:00	17:45:00	19:20:00
5500000	55000000	1	male	30	4	5	6	15						S825	5	2	S823	5	2	S822	5	2																7.8408	4		S8220	2	2	20/7/2012	17:00:00		23:40:00	22:18:00	22:35:00
5500000	55000000	2	female	47	4	5	6	15						S822	5	2	T848	9	9																			7.8408	4		S8211	1	1	20/7/2012	09:00:00		19:45:00	18:30:00	19:25:00
5500000	53000000	1	male	41	1	1	5	7						S064	1	4	S723	5	3	S271	3	3	S224	3	2	S022	2	2	S021	1	2							4.804	34		S7230	2	0	21/7/2012	23:00:00
5500000	55000000	2	female	76	4	5	6	15						S720	5	3	S525	5	2																			7.8408	9		S7200	1	2	21/7/2012	18:00:00		17:05:00	13:40:00	16:55:00
5500000	55000000	1	male	46	4	1	6	11						S060	1	2	S724	5	3																			5.7408	13		S7240	2	0	21/7/2012	11:00:00
5500000	55000000	1	male	60	4	5	6	15						S822	5	3	S270	3	2	S060	1	2	T874	5	2													7.1082	17		S8221	1	1	21/7/2012	15:00:00		23:25:00	22:25:00	23:15:00
5500000	55000000	1	male	15	1	1	4	6						S066	1	3	S063	1	3	S729	5	3																4.804	18		S7290	2	0	22/7/2012	10:40:00
5500000	55000000	1	male	68	4	5	6	15						S823	5	3	S818	6	1	S611	6	2	S421	5	2	S007	6	1	S060	1	2							7.8408	17		S8231	1	1	23/7/2012	12:00:00		16:45:00	15:05:00	16:40:00
5500000	55000000	2	female	49	4	5	6	15						S823	5	3	S910	6	1	T793	9	9																7.8408	10		S8231	1	1	25/7/2012	07:45:00		23:00:00	20:30:00	22:55:00
5500000	55000000	1	male	17	4	5	6	15						S822	5	3	S810	6	2																			7.8408	13		S8221	1	1	25/7/2012	23:00:00		16:15:00	15:25:00	16:10:00
5500000	55000000	1	male	24	4	5	6	15						S821	5	3	S868	5	2	S941	5	2	S923	5	2	S817	6	2	S518	6	1							7.8408	13		S8211	2	2	25/7/2012	17:46:00		20:15:00	13:10:00	14:20:00
5500000	55000000	2	female	46	4	5	6	15						S360	4	4	S361	4	4	S368	4	4	S729	5	3	S270	3	3	S014	6	2							6.3756	34		S7290	2	1	25/7/2012	21:38:00		03:00:00	01:33:00	02:50:00
5500000	55000000	1	male	16	4	5	6	15						S724	5	3	S828	5	2	S007	6	1	S060	1	2	S818	6	1	T846	9	9							7.8408	14		S7200	2	1	27/7/2012	19:00:00		04:30:00	02:10:00	04:20:00
5500000	47000000	1	male	9	4	5	6	15						S822	5	2	S821	5	2																			7.8408	4		S8210	2	1	27/7/2012	22:00:00		12:00:00	11:08:00	11:50:00
5500000	55000000	1	male	32	4	5	6	15						S821	5	2	S623	5	2	T842	9	9																7.8408	4		S8210	1	1	27/7/2012	19:00:00		15:35:00	14:28:00	15:25:00
	52000000		female	15	4	5	6	15						S723	5	2	S724	5	2																			7.8408	4					28/7/2012	15:00:00
5500000	55000000	1	male	23	1	1	4	6						S063	1	4	S268	3	4	S278	3	3	S729	5	3	S271	3	3										1.8736	41		S7290	2	1	28/7/2012	15:00:00		22:10:00	19:52:00	22:00:00
5500000	49000000	1	male	25	4	5	6	15						S822	5	3	S818	6	1	T841	9	9	T793	9	9													7.8408	10		S8221	1	1	28/7/2012	16:20:00		23:35:00	22:35:00	23:25:00
5500000	55000000	1	male	39	4	1	1	6						S063	1	3	S060	1	2	S525	5	2	S721	5	3	T794	9	9										4.804	18		S7210	2	2	29/7/2012	00:00:00		12:10:00	15:35:00	12:00:00
5500000	55000000	1	male	17	4	5	6	15						S723	5	3	T848	9	9																			7.8408	9		S7230	1	2	29/7/2012	15:15:00		18:30:00	17:35:00	18:20:00
5500000	55000000	2	female	26	4	5	6	15						S821	5	2	S761	5	2	T848	9	9																7.8408	4		S8210	1	2	29/7/2012	07:00:00		21:20:00	19:15:00	21:10:00
5500000	55000000	1	male	15	1	1	4	6						S063	1	3	T794	9	9	S010	6	1	S823	5	2													4.804	14		S8220	2	1	31/7/2012	22:20:00		16:10:00	15:45:00	16:05:00
5500000	55000000	2	male	15	1	1	3	5						S065	1	4	S062	1	3	S063	1	3	S060	1	2	S724	5	3	S040	2	2							3.8672	29		S7240	2	2	31/7/2012	08:26:00		15:40:00	14:25:00	15:25:00
5500000	51000000	1	male	47	4	5	6	15						S721	5	3	S525	5	2	S011	6	1	S008	6	1	S060	1	2										7.1082	14		S7210	1	2	2012-01-08	20:00:00		11:30:00	09:25:00	11:15:00
5500000	55000000	1	male	4	1	1	5	7						S063	1	3	S066	1	3	S723	5	3																4.804	18		S7230	2	2	2012-01-08	10:30:00		10:55:00	10:24:00	10:50:00
5500000	55000000	1	male	32	1	1	5	7						S065	1	4	S066	1	3	S018	6	2	S729	5	3													3.3388	29		S7290	2	1	2012-01-08	20:00:00		23:30:00	22:35:00	23:20:00
5600000	55000000	1	male	36	4	5	6	15						S823	5	2	S862	5	2																			7.8408	4		S8231	1	2	2012-02-08	19:00:00		14:25:00	12:33:00	14:15:00
5500000	55000000	1	male	52	4	5	6	15						S364	4	3	S365	4	3	S727	5	3	S723	5	3	S060	1	2	S818	6	1							7.1082	22		S7210	2	1	2012-02-08	17:45:00		14:55:00	12:25:00	14:40:00
5500000	55000000	1	male	18	4	5	6	15						S724	5	3	S708	6	1																			7.8408	10		S7241	1	1	2012-02-08	03:00:00		1 day, 0:05:00	23:20:00	1 day, 0:00:00
5500000	55000000	1	male	42	4	1	6	11						S723	5	3	S421	5	2	S271	3	3																5.7408	18		S7230	1	2	2012-02-08	07:30:00		14:50:00	12:39:00	14:30:00
5500000	55000000	1	male	19	4	5	6	15						S721	5	3	S531	5	2	S540	5	2																7.8408	9		S7210	1	1	2012-02-08	19:00:00		12:10:00	10:05:00	11:55:00
5500000	52000000	2	female	80	4	5	6	15						S720	5	3	T814	9	9	T810	9	9																7.8408	9		S7200	1	2	2012-03-08	19:30:00		15:10:00	13:07:00	14:50:00
5500000	50000000	1	male	46	4	5	6	15						S823	5	2	T793	9	9																			7.8408	4		S8230	1	1	2012-04-08	08:00:00		17:25:00	16:11:00	17:20:00
5500000	55000000	1	male	60	4	5	6	15						S823	5	3	S867	5	2	S819	6	2																7.8408	13		S8231	1	1	2012-06-08	14:00:00		19:55:00	18:50:00	19:45:00
5500000	55000000	1	male	19	4	5	6	15						S822	5	3	S435		1	S060	1	2	S523	5	2													7.8408	13		S8221	1	1	2012-06-08	01:54:00		17:45:00	14:50:00	16:25:00
5500000	55000000	1	male	24	1	2	1	4						S268	3	4	S272	3	3	S818	6	2	S729	5	3	T810	9	9										3.5652	29		S7290	2	1	2012-06-08	01:54:00		05:00:00	03:40:00	04:50:00
5500000	52000000	2	female	29	4	5	6	15						S364	4	3	S823	5	2	S913	6	1	S910	6	2	S950	5	2										7.8408	17		S8231	2	1	2012-06-08	17:20:00		01:40:00	22:40:00	23:45:00
5500000	51000000	2	female	13	4	5	6	15						S065	1	4	S822	5	2	S021	1	3																7.8408	20		S8220	2	1	2012-06-08	16:00:00		14:10:00	13:08:00	14:05:00
5500000	55000000	2	female	40	4	5	6	15						S723	5	3	S060	1	2	S819	6	1	S013	6	1													7.8408	14		S7230	1	1	2012-07-08	07:05:00		22:30:00	22:22:00	22:25:00
5500000	55000000	1	male	20	1	1	2	4						S368	4	4	S060	1	2	S029	1	2	S724	5	3													3.8672	29		S7241	2	0	2012-07-08	21:30:00
5500000	3900000	1	male	43	4	5	6	15						S730	5	3	S721	5	3	S059	2	1	S442	5	2	S418	6	1										7.8408	11		S7201	2	1	2012-08-08	17:10:00		00:35:00	22:38:00	00:25:00
5500000	55000000	2	female	73	4	5	6	15						S721	5	3	S525	5	2																			7.8408	9		S7210	1	2	2012-08-08	21:00:00		12:00:00	11:05:00	11:45:00
5500000	52000000	1	male	28	4	5	6	15						S060	1	2	S821	5	2	S018	6	1																7.8408	9		S8210	2	0	2012-08-08	16:00:00
5500000	55000000	1	male	32	4	5	6	15						S822	5	2	S662	5	2	S066	1	3	S029	1	2	S810	6	2										7.8408	17		S8221	1	1	2012-09-08	02:48:00		21:25:00	19:55:00	21:15:00
5500000	55000000	1	male	16	4	5	6	15						S723	5	3	S810	6	2																			7.8408	13		S7230	1	1	2012-10-08	16:00:00		16:45:00	15:10:00	16:35:00
5500000	42000000	2	female	14	4	5	6	15						S822	5	2	S610	6	1																			7.8408	5		S8220	1	1	2012-12-08	12:25:00		21:45:00	21:05:00	21:40:00
5500000	55000000	2	female	46	4	5	6	15						S920	5	2	S723	5	3																			7.8408	9		S7230	2	2	13/8/2012	20:30:00		14:40:00	13:35:00	14:30:00
5500000	53000000	2	female	72	4	5	6	15						S721	5	3	S524	5	2	S620	5	2																7.8408	9		S7210	1	0	14/8/2012	16:00:00
5500000	55000000	2	female	19	1	1	1	3						S069	1	4	S729	5	3	S929	5	2																2.9304	25		S7290	2	0	14/8/2012	00:15:00
5500000	55000000	1	male	24	4	5	6	15						S723	5	3	S523	5	2	S522	5	2	S060	1	2	S611	6	1										7.1082	14		S7230	1	1	17/8/2012	01:00:00		18:40:00	17:25:00	18:30:00
5500000	55000000	2	female	15	4	5	6	15						S724	5	3	S828	5	2	S060	1	2	T810	9	9													7.8408	13		S7240	1	1	17/8/2012	20:45:00		21:35:00	20:14:00	21:25:00
5500000	55000000	1	male	46	4	5	6	15						S722	5	3	S060	1	2	S019	6	1	T848	9	9													7.8408	14		S7220	1	1	17/8/2012	16:45:00		22:40:00	22:25:00	22:30:00
5500000	55000000	1	male	35	4	5	6	15						S723	5	3	S923	5	2	S902	6	2	S925	5	1	S823	5	2	S060	1	2							7.8408	17		S8231	2	1	18/8/2012	21:00:00		23:40:00	22:09:00	23:30:00
5500000	55000000	1	male	20	4	1	6	11						S822	5	3	S060	1	2	S010	6	1																5.7408	14		S8221	1	1	22/8/2012	03:00:00		20:35:00	20:20:00	20:30:00
5500000	55000000	2	female	14	4	5	6	15						S729	5	3	S060	1	2	S014	6	1																7.8408	14		S7290	1	2	23/8/2012	16:00:00		14:30:00	12:40:00	14:15:00
5500000	54000000	1	male	15	4	5	6	15						S723	5	3	S420	5	2	T848	9	9																7.8408	9		S7230	1	1	23/8/2012	11:00:00		23:15:00	22:20:00	23:00:00
5500000	50000000	1	male	30	4	1	6	11						S364	4	3	S065	1	4	S060	1	2	S723	5	3	S528	5	2	S271	3	3							5.7408	34		S7231	2	1	24/8/2012	16:30:00		15:05:00	13:17:00	14:45:00
	55000000		female	29	4	5	6	15						S822	5	2	S800	6	1																			7.8408	5					25/8/2012	11:00:00
5500000	55000000	1	male	44	4	4	5	13						S062	1	3	S729	5	3	S721	5	3	S525	5	2	S361	4	3										7.8408	27		S7210	2	1	25/8/2012	18:10:00		16:10:00	13:35:00	16:00:00
5500000	55000000	1	male	2	3	3	5	11						S066	1	3	S723	5	3																			6.904	18		S7230	2	1	26/8/2012	18:30:00		21:40:00	21:08:00	21:30:00
5500000	55000000	1	male	43	4	5	6	15						S825	5	2	S823	5	2	S930	5	3																7.8408	9		S8230	2	2	27/8/2012	14:30:00		17:00:00	15:22:00	16:45:00
5500000	55000000	2	female	11	4	5	6	15						S825	5	2	S823	5	2																			7.8408	4		S8230	2	2	28/8/2012	15:10:00		14:45:00	13:55:00	14:34:00
5500000	55000000	1	male	29	4	5	6	15						S822	5	3	S908	6	1	S930	5	2	S958	5	3	T814	9	9										7.8408	10		S8221	1	1	29/8/2012	18:40:00		20:20:00	19:17:00	20:10:00
5500000	51000000	1	male	63	4	5	6	15						S822	5	3	S818	6	2	T810	9	9	T793	9	9													7.8408	13		S8221	1	1	30/8/2012	17:00:00		00:10:00	23:07:00	23:50:00
5500000	55000000	1	male	14	4	5	6	15						S810	6	2	S821	5	3	S818	6	2																7.8408	13		S8211	2	1	30/8/2012	08:00:00		21:45:00	21:10:00	21:35:00
5500000	55000000	2	female	39	4	5	6	15						S060	1	2	S821	5	2	S422	5	2																7.8408	8		S8210	1	1	31/8/2012	11:14:00		21:35:00	20:30:00	21:30:00
5500000	55000000	1	male	13	4	5	6	15						S822	5	3	S868	5	1																			7.8408	9		S8221	1	1	2012-01-09	12:10:00		22:35:00	21:50:00	22:25:00
5500000	55000000	1	male	28	4	5	6	15						S822	5	2	S623	5	2																			7.8408	4		S8221	1	1	2012-02-09	16:30:00		23:40:00	22:14:00	23:30:00
5500000	55000000	1	male	17	4	5	6	15						S822	5	2	S810	6	2																			7.8408	8		S8220	1	1	2012-02-09	22:00:00		22:30:00	20:50:00	22:15:00
5500000	55000000	1	male	4	4	5	6	15						S823	5	2	S930	5	2																			7.8408	4		S8230	1	0	2012-02-09	17:00:00
5500000	48000000	1	male	24	4	5	6	15						S724	5	3	S011	6	1	T810	9	9																7.8408	10		S7241	1	1	2012-03-09	15:10:00		00:10:00	21:30:00	23:55:00
5600000	55000000	2	female	20	4	5	6	15						S822	5	2	S913	6	1																			7.8408	5		S8220	1	1	2012-05-09	12:00:00		20:50:00	19:29:00	20:40:00
5600000	51000000	1	male	28	4	4	6	14						S060	1	2	S822	5	2	S420	5	2	S368	4	3	S274	3	3	S850	5	3							7.8408	27		S7230	2	1	2012-06-09	22:00:00		02:40:00	01:35:00	02:30:00
5600000	55000000	2	female	77	4	5	6	15						S720	5	3	T810	9	9	T814	9	9																7.8408	9		S7200	1	2	2012-06-09	06:00:00		16:10:00	14:35:00	16:00:00
5600000	55000000	1	male	71	4	5	6	15						S721	5	3	S525	5	2																			7.8408	9		S7210	1	2	2012-07-09	20:30:00		17:50:00	15:45:00	17:40:00
5600000	55000000	1	male	30	4	5	6	15						S723	5	3	S525	5	2																			7.8408	9		S7230	1	1	2012-07-09	09:30:00		15:00:00	12:35:00	14:45:00
5600000	50000000	2	female	71	4	5	6	15						S722	5	3	T810	9	9																			7.8408	9		S7220	1	2	2012-08-09	09:00:00		14:15:00	11:49:00	14:05:00
5600000	50000000	2	female	23	4	5	6	15						S821	5	2	S835	5	1																			7.8408	4		S8210	1	0	2012-08-09	18:30:00
5800000	55000000	1	male	16	3	5	6	14						S060	1	2	S821	5	2	S018	6	2																7.8408	12		S8211	1	1	2012-08-09	22:00:00		15:45:00	15:20:00	15:40:00
5600000	55000000	1	male	22	4	5	6	15						S365	4	3	S359	4	3	S368	4	3	S328	4	3	S724	5	3										7.8408	18		S7240	2	1	2012-08-09	17:15:00		13:00:00	11:36:00	12:50:00
5600000	55000000	1	male	51	4	5	6	15						S724	5	3	S060	1	2																			7.8408	13		S7241	1	2	2012-09-09	19:00:00		17:00:00	15:35:00	16:50:00
5600000	47000000	2	female	59	4	5	6	15						S821	5	2	S761	5	2																			7.8408	4		S8210	1	2	2012-11-09	16:02:00		11:20:00	09:15:00	11:15:00
5600000	45000000	1	male	55	4	5	6	15						S823	5	3	T793	9	9	T810	9	9																7.8408	9		S8231	1	1	2012-11-09	14:30:00		00:15:00	23:00:00	00:10:00
5600000	55000000	1	male	22	4	5	6	15						S822	5	3	S823	5	2																			7.8408	9		S8230	2	1	2012-11-09	14:45:00		20:40:00	19:30:00	20:35:00
5600000	55000000	1	male	33	4	5	6	15						S522	5	3	S822	5	3																			7.8408	9		S8221	2	1	2012-12-09	03:10:00		17:25:00	15:30:00	17:15:00
5600000	55000000	1	male	50	4	5	6	15						S062	1	3	S420	5	2	S224	3	2	S723	5	3	S519	6	1	S271	3	3							7.8408	27		S7230	1	2	2012-12-09	16:14:00		11:50:00	10:20:00	11:40:00
5600000	55000000	1	male	35	4	5	6	15						S822	5	2	S852	5	4																			7.8408	16		S8220	1	1	13/9/2012	20:44:00		06:10:00	03:54:00	05:55:00
5600000	55000000	1	male	37	4	5	6	15						S724	5	3	S626	5	1	S361	4	3	S270	3	3													7.8408	27		S7241	1	1	14/9/2012	11:30:00		23:10:00	20:50:00	23:00:00
5600000	55000000	1	male	41	4	5	6	15						S822	5	3	S818	6	1	S080	1	2																7.8408	14		S8221	1	1	14/9/2012	08:00:00		21:45:00	20:50:00	21:35:00
5600000	54000000	1	male	33	4	5	6	15						S729	5	3	S060	1	2	S361	4	4																6.3756	29		S7290	1	2	15/9/2012	02:00:00		15:15:00	13:55:00	15:05:00
5600000	55000000	2	female	16	4	5	6	15						S822	5	2	S060	1	2	T831	9	9																7.8408	8		S8220	1	1	15/9/2012	16:25:00		00:10:00	23:25:00	23:55:00
5600000	55000000	1	male	18	4	5	6	15						S060	1	2	S015	6	1	S525	5	2	S028	1	3	S723	5	3	S623	5	2							7.1082	19		S7230	1	1	15/9/2012	02:04:00		23:20:00	21:23:00	23:10:00
5600000	55000000	2	female	8	4	4	5	13						S062	1	3	S060	1	2	S822	5	2	S520	5	2	S908	6	1										7.8408	14		S8220	2	2	16/9/2012	16:00:00		15:10:00	13:30:00	14:55:00
5600000	49000000	2	female	18	4	5	6	15						S060	1	2	S723	5	3																			7.8408	13		S7230	1	1	16/9/2012	02:30:00		20:20:00	19:25:00	20:15:00
5600000	55000000	1	male	29	1	1	1	3						S065	1	4	S063	1	3	T794	9	9	S060	1	2	S723	5	3	S021	1	3							2.9304	25		S7290	2	0	17/9/2012	17:00:00
5600000	55000000	1	male	39	4	5	6	15						S420	5	2	S722	5	3	S723	5	3	T841	9	9	T810	9	9										7.8408	9		S7230	2	1	18/9/2012	14:00:00		19:00:00	14:59:00	18:45:00
5600000	52000000	2	female	68	4	5	6	15						S721	5	3	S525	5	2																			7.8408	9		S7210	1	0	20/9/2012	06:00:00
5600000	55000000	1	male	25	4	5	6	15						S060	1	2	S821	5	2	S011	6	1																7.8408	9		S8210	1	1	20/9/2012	16:00:00		17:40:00	16:43:00	17:30:00
5600000	55000000	1	male	50	4	5	6	15						S729	5	3	S131	1	3	T810	9	9																7.8408	18		S7290	2	2	21/9/2012	19:00:00		17:30:00	12:09:00	17:15:00
5600000	55000000	1	male	59	4	5	6	15						S723	5	3	S822	5	2	S522	5	2	S525	5	2	T793	9	9										7.8408	9		S8221	2	1	21/9/2012	19:00:00		19:40:00	18:29:00	19:20:00
5600000	55000000	1	male	40	4	5	6	15						S060	1	2	S822	5	2	S723	5	3	T810	9	9													7.8408	13		S8220	2	2	21/9/2012	19:25:00		20:15:00	17:20:00	20:10:00
5600000	55000000	1	male	40	4	5	6	15						S060	1	2	S822	5	2	S723	5	3	T810	9	9													7.8408	13		S8220	2	2	21/9/2012	19:25:00		20:15:00	17:20:00	20:10:00
5600000	55000000	1	male	47	4	5	6	15						S821	5	3	S525	5	2																			7.8408	9		S8211	1	1	23/9/2012	18:00:00		23:45:00	22:33:00	23:35:00
5600000	55000000	2	female	20	4	1	5	10						S064	1	4	S065	1	4	S021	1	3	S821	5	2													5.7408	20		S8210	2	1	23/9/2012	17:20:00		15:35:00	13:59:00	15:25:00
5600000	51000000	1	male	84	4	5	6	15						S721	5	3	S521	5	2	T810	9	9																7.1082	9		S7210	1	2	26/9/2012	07:30:00		15:10:00	13:53:00	14:55:00
5600000	55000000	2	female	15	4	5	6	15						S723	5	3	T810	9	9																			7.8408	9		S7230	1	2	27/9/2012	08:00:00		10:55:00	09:28:00	10:35:00
5600000	55000000	1	male	22	4	5	6	15						S822	5	2	S913	6	1	T93	5	1																7.8408	5		S8220	1	1	28/9/2012	15:00:00		22:50:00	21:30:00	22:45:00
	55000000		male	41	4	5	6	15						S723	5	3	S763	5	2																			7.8408	9					28/9/2012	06:00:00
5600000	55000000	1	male	21	4	5	6	15						S822	5	3	S978	5	3	T793	9	9																7.8408	9		S8221	1	1	29/9/2012	13:40:00		00:15:00	22:30:00	00:05:00
	55000000		male	20	4	5	6	15						S823	5	2	S934	5	1																			7.8408	4					29/9/2012	21:00:00
5600000	55000000	1	male	35	4	1	6	11						S060	1	2	S720	5	3	S730	5	3	S270	3	2													5.7408	17		S7200	2	1	30/9/2012	01:00:00		21:50:00	19:35:00	21:35:00
5600000	55000000	2	female	54	4	5	6	15						S822	5	3	S524	5	3	S623	5	2	S910	6	2	S821	5	3										7.8408	13		S8210	2	1	2012-01-10	15:30:00		16:05:00	14:40:00	16:00:00
5600000	55000000	2	female	18	4	5	6	15						S720	5	3	S423	5	2	S730	5	2	S368	4	3	S324	5	2	T794	9	9							7.8408	18		S7200	1	1	2012-04-10	23:00:00		05:00:00	03:55:00	04:45:00
5600000	51000000	1	male	37	4	5	6	15						S728	5	3	S324	5	2	S730	5	3																7.8408	9		S7280	1	1	2012-05-10	06:00:00		20:20:00	19:55:00	20:10:00
5600000	55000000	1	male	59	4	5	6	15						S728	5	3	S060	1	2																			7.8408	13		S7280	1	0	2012-05-10	19:45:00
5600000	51000000	1	male	70	4	5	6	15						S722	5	3	T810	9	9																			7.8408	9		S7220	1	2	2012-06-10	13:00:00		17:40:00	15:45:00	17:30:00
5600000	55000000	1	male	21	1	1	5	7						S063	1	3	S061	1	3	T794	9	9	S724	5	3	S711	6	2										4.804	22		S7241	2	2	2012-06-10	17:00:00		16:55:00	14:20:00	16:50:00
5600000	53000000	1	male	25	4	5	6	15						S724	5	3	S062	1	3	S361	4	3	S143	1	2													7.8408	27		S7240	1	1	2012-06-10	21:54:00		16:50:00	16:00:00	16:35:00
5600000	47000000	2	female	61	4	5	6	15						S825	5	2	S823	5	3	S832	5	2																7.8408	9		S8230	2	1	2012-09-10	09:45:00		21:15:00	20:32:00	21:00:00
5600000	54000000	1	male	15	4	5	6	15						S723	5	3	S899	5	1																			7.8408	9		S7230	1	1	2012-09-10	19:30:00		22:20:00	20:40:00	22:10:00
5600000	55000000	1	male	48	4	5	6	15						S722	5	3	S710	6	2																			7.8408	13		S7220	1	1	2012-11-10	08:12:00		19:10:00	18:50:00	19:00:00
5600000	55000000	1	male	22	4	5	6	15						S822	5	3	S626	5	1	S818	6	2																7.8408	13		S8221	1	1	2012-12-10	19:30:00		11:15:00	10:25:00	11:05:00
5600000	41000000	1	male	50	4	5	6	15						S722	5	3	T856	9	9	T810	9	9																7.8408	9		S7220	1	2	2012-12-10	06:00:00		12:00:00	09:35:00	11:50:00
5600000	55000000	1	male	4	4	5	6	15						S822	5	3	S060	1	2																			7.8408	13		S8221	1	1	13/10/2012	14:00:00		00:45:00	23:48:00	00:25:00
5600000	53000000	2	female	55	4	5	6	15						S720	5	3	I10	9	9	E119	9	9	H919	9	9	W0199	9	9										7.8408	9		S7200	1	2	15/10/2012	12:00:00		14:40:00	13:40:00	14:35:00
5600000	55000000	1	male	66	4	5	6	15						S720	5	3	I10			E876			T810	9	9	D62			Y838									7.8408	9		S7200	1	2	15/10/2012	19:11:00		16:25:00	15:20:00	16:15:00
5600000	55000000	2	female	79	4	5	6	15						S821	5	2	W5408			E119			I10			D638			I48									7.8408	4		S8210	1	2	16/10/2012	09:00:00		14:05:00	12:35:00	13:57:00
5600000	55000000	1	male	20	4	5	6	15						S060	1	2	S723	5	3	F103			V2859															7.8408	13		S7230	1	1	16/10/2012	23:30:00		11:20:00	10:10:00	11:10:00
5600000	48000000	1	male	36	4	5	6	15						S324	5	3	S720	5	3	S730	5	3	E871			V2349												7.8408	9		S7200	2	1	17/10/2012	08:00:00		18:55:00	18:25:00	18:45:00
5600000	55000000	2	female	63	4	5	6	15						S721	5	3	J189			I500	9	9	N179			I269			J960									7.8408	9		S7210	1	0	17/10/2012	12:00:00
5600000	52000000	1	male	18	4	5	6	15						S723	5	3	T810	9	9																			7.8408	9		S7230	1	1	18/10/2012	07:00:00		22:05:00	21:15:00	21:55:00
5600000	51000000	1	male	51	4	5	6	15						S822	5	3	T793	9	9																			7.8408	9		S8221	1	1	18/10/2012	19:21:00		14:40:00	13:39:00	14:25:00
5600000	55000000	2	female	86	4	5	6	15						S721	5	3	M8189			I422			D638			T810	9	9	D62									7.8408	9		S7210	1	2	19/10/2012	11:30:00		14:40:00	13:45:00	14:30:00
5600000	55000000	1	male	15	4	5	6	15						S822	5	2	S525	5	2																			7.8408	4		S8220	1	1	19/10/2012	19:00:00		13:30:00	12:25:00	13:05:00
5600000	55000000	1	male	44	4	5	6	15						S822	5	2	S622	5	2	S523	5	2	T794	9	9													7.1082	4		S8220	1	1	19/10/2012	18:00:00		19:50:00	18:08:00	19:40:00
5600000	55000000	1	male	12	4	5	6	15						S823	5	2	D70			W0199			Y831															7.8408	4		S8230	1	1	19/10/2012	11:30:00		23:45:00	22:25:00	23:35:00
5600000	55000000	1	male	32	4	5	6	15						S720	5	3	S270	3	2	S224	3	2																7.8408	13		S7200	1	2	20/10/2012	13:00:00		15:05:00	13:13:00	14:50:00
5600000	55000000	2	female	50	4	5	6	15						S724	5	3	D62			E876			N200			T810	9	9	T793	9	9							7.8408	9		S7241	1	1	21/10/2012	11:00:00		01:20:00	00:10:00	01:10:00
5600000	55000000	1	male	24	4	5	6	15						S723	5	3	S062	1	3	S008	6	1																7.8408	19		S7230	1	1	21/10/2012	17:40:00		21:45:00	20:55:00	21:35:00
5600000	55000000	1	male	14	4	5	6	15						S822	5	2	S825	5	2																			7.8408	4		S8220	1	1	22/10/2012	14:00:00		18:55:00	16:45:00	18:45:00
5600000	54000000	1	male	59	4	5	6	15						S320	4	2	S331	4	2	S822	5	2	T811	9	9	T810	9	9										7.8408	8		S8220	2	1	22/10/2012	15:10:00		17:25:00	14:55:00	17:10:00
5600000	55000000	1	male	15	4	5	6	15						S724	5	3	T810	9	9																			7.8408	9		S7240	1	1	22/10/2012	14:00:00		23:00:00	22:05:00	22:50:00
5600000	53000000	1	male	57	1	1	5	7						S064	1	4	S065	1	4	S066	1	4	S723	5	3	S224	3	3	S272	3	3							4.804	34		S7230	2	2	22/10/2012	04:20:00		20:00:00	15:25:00	16:10:00
5600000	55000000	1	male	11	4	5	6	15						S823	5	2	S824	5	2	S861	5	2	D62			T793	9	9	V2349									7.8408	4		S8241	2	2	22/10/2012	09:00:00		21:50:00	20:34:00	21:40:00
5600000	55000000	1	male	14	4	5	6	15						S822	5	3	S626	5	1																			7.8408	9		S8221	1	1	22/10/2012	17:30:00		15:00:00	13:45:00	14:45:00
	55000000		male	20	1	1	2	4						S065	1	4	S063	1	3	S061	1	3	S663	5	2	S017	6	2	S723	5	3							3.8672	29					22/10/2012	01:00:00
5600000	55000000	1	male	16	4	5	6	15						S060	1	2	S325	5	2	S722	5	3	S332	5	2	D62			T810	9	9							7.8408	13		S7220	2	1	23/10/2012	18:00:00		14:50:00	14:00:00	14:30:00
5600000	52000000	2	female	67	4	5	6	15						S720	5	3	E119			I10			D62			T810	9	9	W0199									7.8408	9		S7200	1	1	24/10/2012	06:00:00		12:10:00	11:00:00	12:00:00
5600000	55000000	1	male	22	1	1	5	7						S065	1	4	S066	1	4	S723	5	3	S021	1	3	J960			E876									4.804	25		S7230	2	1	24/10/2012	04:30:00		19:00:00	18:05:00	18:50:00
5600000	55000000	1	male	60	4	5	6	15						S723	5	3	M8415			Z878			W0193															7.8408	9		S7230	1	0	24/10/2012	20:00:00
	55000000		male	56	4	5	6	15						S723	5	2	S730	5	2																			7.8408	4					24/10/2012	04:00:00
	55000000		female	73	1	1	1	3						S069	1	4	S821	5	3	S367	4	4																1.4652	41					25/10/2012	18:21:00
5600000	55000000	1	male	61	4	5	6	15						S823	5	2	V2449																					7.8408	4		S8230	1	2	25/10/2012	08:00:00		12:40:00	10:48:00	12:30:00
5600000	55000000	1	male	19	4	5	6	15						S060	1	2	S723	5	3	V2349																		7.8408	13		S7230	1	2	26/10/2012	09:00:00		18:40:00	16:50:00	18:30:00
5600000	55000000	1	male	84	4	5	6	15						S720	5	3	N200			I10			J441			E876			F059									7.8408	9		S7200	1	2	26/10/2012	18:00:00		15:00:00	13:55:00	14:50:00
5600000	55000000	1	male	60	4	5	6	15						S721	5	3	M8185			E876			V892															7.8408	9		S7210	1	2	26/10/2012	16:00:00		12:20:00	11:23:00	11:50:00
5600000	55000000	1	male	17	3	4	6	13						S060	1	2	S065	1	4	S722	5	3	S026	2	2	S014	6	1	V2349									7.8408	29		S7221	1	2	27/10/2012	21:00:00		16:30:00	16:00:00	16:25:00
5600000	44000000	2	female	75	4	5	6	15						S721	5	3	W0199																					7.8408	9		S7210	1	0	27/10/2012	21:20:00
5600000	55000000	1	male	29	4	5	6	15						S720	5	3	S324	5	3	V2849																		7.8408	9		S7200	1	2	27/10/2012	06:00:00		16:55:00	13:40:00	16:45:00
5600000	55000000	1	male	16	4	5	6	15						S060	1	2	S821	5	2	S822	5	2	S369	4	2	S202	6	2	E876									7.8408	12		S8220	2	2	27/10/2012	18:30:00		19:45:00	18:35:00	19:35:00
5600000	55000000	1	male	30	4	5	6	15						S024	2	2	S023	2	2	S720	5	3	A099			M2468			D62									5.643	13		S7200	3	2	27/10/2012	19:00:00		16:50:00	15:10:00	16:30:00
5600000	52000000	2	female	90	4	5	6	15						S721	5	3	I10			W0195			D638															7.8408	9		S7210	1	0	27/10/2012	12:00:00
5600000	42000000	2	female	40	4	5	6	15						S722	5	3	S724	5	3	I10			D62			E876			V2359									7.8408	9		S7240	2	2	28/10/2012	19:30:00		12:55:00	10:30:00	12:45:00
5600000	55000000	2	female	76	4	5	6	15						S720	5	3	E875			I10			N185			W0199												7.8408	9		S7200	1	0	28/10/2012	08:00:00
5600000	55000000	2	female	31	4	5	6	15						S821	5	2	V2249																					7.8408	4		S8210	1	1	28/10/2012	18:00:00		22:00:00	20:30:00	21:45:00
5600000	52000000	1	male	52	4	5	6	15						S822	5	2	T841	9	9	Y792			V2349															7.8408	4		S8221	1	1	28/10/2012	19:30:00		22:20:00	20:50:00	22:10:00
5600000	53000000	1	male	28	4	5	6	15						S822	5	2	V2849																					7.8408	4		S8220	1	2	28/10/2012	22:40:00		18:20:00	17:40:00	18:10:00
5600000	55000000	2	female	71	4	5	6	15						S723	5	3	T848	9	9																			7.8408	9		S7230	1	2	29/10/2012	17:00:00		14:45:00	13:00:00	14:35:00
5600000	55000000	2	female	14	4	4	6	14						S060	1	2	S724	5	3	S723	5	3	S730	5	3	S324	5	2	T811	9	9							7.8408	13		S7230	2	1	29/10/2012	18:30:00		23:30:00	22:20:00	23:20:00
5600000	55000000	1	male	37	4	5	6	15						S823	5	2	V5249																					7.8408	4		S8230	1	2	29/10/2012	04:00:00		10:25:00	09:01:00	10:20:00
5600000	55000000	1	male	15	4	5	6	15						S060	1	2	S008	6	1	S823	5	2	V0219															7.8408	9		S8230	2	0	29/10/2012	20:11:00
5600000	55000000	1	male	25	4	5	6	15						S060	1	2	S423	5	2	S527	5	2	S823	5	2	V4759												7.8408	8		S8230	2	1	29/10/2012	21:00:00		23:00:00	19:12:00	22:45:00
5600000	55000000	2	female	15	4	5	6	15						S723	5	3	S711	6	1	S761	5	2	V2359															7.8408	10		S7231	1	1	29/10/2012	04:00:00		19:05:00	16:10:00	19:00:00
5600000	55000000	1	male	22	4	5	6	15						S723	5	3	S623	5	2	S835	5	1	D62			T810	9	9	V2349									7.8408	9		S7230	1	2	29/10/2012	04:00:00		22:15:00	20:45:00	22:05:00
5600000	55000000	1	male	19	4	5	6	15						S724	5	3	V2849																					7.8408	9		S7241	1	1	30/10/2012	19:36:00		00:10:00	22:05:00	1 day, 0:00:00
5600000	55000000	2	female	12	4	5	6	15						S822	5	2	S000	6	1	S360	4	2	V2349			E876			D62									7.8408	9		S8220	2	1	30/10/2012	17:30:00		21:15:00	20:40:00	21:00:00
5600000	55000000	1	male	15	4	5	6	15						S822	5	2	S823	5	2	F100			V2849															7.8408	4		S8230	2	2	30/10/2012	01:50:00		18:10:00	16:55:00	18:00:00
5600000	55000000	1	male	15										S064	1	4	S724	5	3	S050	2	2	S822	5	2	S023	2	2	T793	9	9								29		S8220	2	1	31/10/2012	00:00:00		00:10:00	22:15:00	23:55:00
5600000	51000000	2	female	79	4	5	6	15						S721	5	3	D539			N19			E880			C509			W0199									7.8408	9		S7210	1	2	31/10/2012	12:00:00		16:45:00	16:00:00	16:30:00
5600000	51000000	1	male	56	4	5	6	15						S724	5	3	T810	9	9																			7.8408	9		S7240	1	2	2012-01-11	19:00:00		16:40:00	15:05:00	16:30:00
5600000	55000000	2	female	86	4	5	6	15						S721	5	3	M8189			F29			D62			W0199												7.8408	9		S7210	1	2	2012-01-11	16:30:00		12:40:00	11:50:00	12:35:00
5600000	55000000	2	female	17	4	5	6	15						S723	5	3	D62			T810	9	9	V2359			Y831												7.8408	9		S7231	1	1	2012-03-11	17:00:00		22:30:00	21:25:00	22:15:00
5600000	47000000	2	female	88	4	5	6	15						S721	5	3	W0109																					7.8408	9		S7210	1	0	2012-03-11	20:00:00
5600000	55000000	2	female	18	4	5	6	15						S060	1	2	S723	5	3	S525	5	2	V2349															7.8408	13		S7230	1	1	2012-03-11	17:00:00		23:10:00	21:40:00	22:55:00
5600000	55000000	1	male	17	4	5	6	15						S060	1	2	S821	5	2	E876			V2249															7.8408	8		S8211	1	1	2012-03-11	19:00:00		22:00:00	20:34:00	21:50:00
5600000	55000000	2	female	72	4	5	6	15						S721	5	3	E119			I10			M8199			W0199												7.8408	9		S7210	1	2	2012-04-11	08:00:00		15:00:00	14:15:00	14:50:00
	55000000		male	13	4	5	6	15						S910	6	1	S822	5	2																			7.8408	5					2012-05-11	19:00:00
5600000	55000000	1	male	23	4	5	6	15						S010	6	1	S723	5	3	D62			T458	9	9	T810	9	9	V2342									7.8408	10		S7230	1	1	2012-05-11	07:00:00		20:55:00	19:00:00	20:45:00
5600000	55000000	2	female	70	4	5	6	15						S720	5	3	W0199																					7.8408	9		S7200	1	2	2012-05-11	18:00:00		10:50:00	09:35:00	10:40:00
	55000000		male	42										S018	6	1	S518	6	1	S823	5	2																	5					2012-05-11	11:48:00
5600000	41000000	1	male	58	4	5	6	15						S823	5	2	G409			E876			V2999															7.8408	4		S8230	1	2	2012-05-11	17:17:00		12:15:00	11:00:00	12:10:00
5600000	50000000	1	male	24	3	5	6	14						S060	1	2	S024	2	2	S723	5	3	T810	9	9	S711	6	1										7.8408	17		S7231	1	1	2012-05-11	03:20:00		12:55:00	11:20:00	12:45:00
5600000	55000000	1	male	13	4	5	6	15						S822	5	2	W0191																					7.8408	4		S8220	1	1	2012-06-11	12:00:00		23:10:00	22:17:00	22:55:00
5600000	55000000	2	female	90	4	5	6	15						S723	5	3	D638			W0199																		7.8408	9		S7230	1	0	2012-06-11	18:00:00
5600000	55000000	1	male	57	4	5	6	15						S821	5	2	S824	5	2	V2249																		7.8408	4		S8240	2	0	2012-07-11	16:00:00
5600000	52000000	1	male	12	4	5	6	15						S723	5	3	Q211			M8405			W0199															7.8408	9		S7230	1	2	2012-07-11	15:00:00		10:50:00	09:14:00	10:30:00
5600000	55000000	1	male	37	4	5	6	15						S822	5	2	V8459																					7.8408	4		S8220	1	1	2012-07-11	08:30:00		20:30:00	19:44:00	20:25:00
5600000	55000000	2	female	16	4	5	6	15						S729	5	3	W0199																					7.8408	9		S7290	1	0	2012-07-11	10:00:00
5600000	50000000	2	female	82	4	5	6	15						S721	5	3	T810	9	9																			7.8408	9		S7210	1	2	2012-07-11	09:00:00		16:25:00	15:18:00	16:05:00
5600000	55000000	1	male	82	4	5	6	15						S721	5	3	B909			M8189			W0199															7.8408	9		S7210	1	2	2012-09-11	12:00:00		12:15:00	0.524306	12:00:00
5600000	55000000	1	male	16	3	1	5	9						S062	1	2	S063	1	3	S021	1	3	S525	5	2	S723	5	3	V5769									5.7408	18		S7230	2	0	2012-09-11	03:30:00
5600000	51000000	2	female	38	4	5	6	15						S823	5	2	E119			I10			D649			N189			W0199									7.8408	4		S8230	1	2	2012-10-11	13:00:00		12:45:00	11:25:00	12:40:00
5600000	55000000	2	female	32	4	5	6	15						S823	5	2	S824	5	2	V0219																		7.8408	4		S8240	2	1	2012-10-11	20:00:00		17:35:00	16:25:00	17:45:00
5600000	55000000	1	male	19	4	5	6	15						S821	5	2	V2849																					7.8408	4		S8211	1	1	2012-10-11	22:00:00		15:15:00	13:30:00	15:00:00
	55000000		female	25	4	5	6	15						S822	5	2	S810	6	1																			7.8408	5					2012-10-11	13:00:00
5600000	55000000	2	female	68	4	5	6	15						S720	5	3	E871			D649			W0199															7.8408	9		S7200	1	2	2012-10-11	13:00:00		15:10:00	13:09:00	15:05:00
5600000	55000000	1	male	34	4	5	6	15						S060	1	2	S723	5	3	S800	6	1	S224	3	3	S271	3	2	V4359									7.55	22		S7230	1	0	2012-11-11	02:00:00
5600000	55000000	1	male	29	4	5	6	15						S060	1	2	S822	5	2	S825	5	2	S910	6	1	S961	5	2	D62									7.8408	9		S8220	1	1	2012-11-11	00:10:00		22:45:00	21:27:00	22:40:00
5600000	55000000	1	male	16	4	5	6	15						S720	5	3	W1799																					7.8408	9		S7200	1	2	2012-12-11	08:30:00		21:00:00	19:56:00	20:55:00
5600000	54000000	1	male	1	4	5	6	15						S723	5	3	W0199																					7.8408	9		S7230	1	2	13/11/2012	18:30:00		09:50:00	09:25:00	09:40:00
5600000	49000000	1	male	89	4	5	6	15						S720	5	3	I259			I48			N19			E871			M8189									7.8408	9		S7200	1	2	13/11/2012	06:00:00		11:15:00	10:15:00	11:05:00
5600000	55000000	1	male	14	4	5	6	15						S821	5	2	V2849																					7.8408	4		S8210	1	0	14/11/2012	10:00:00
5600000	55000000	1	male	48	4	5	6	15						S823	5	2	W5130																					7.8408	4		S8230	1	1	14/11/2012	16:00:00		20:15:00	19:30:00	20:05:00
5600000	55000000	1	male	28	4	5	6	15						S060	1	2	S822	5	2	S820	5	2	S931	5	1	E876			D62									7.8408	8		S8220	1	1	14/11/2012	18:20:00		20:25:00	18:40:00	20:15:00
5600000	55000000	1	male	48	4	5	6	15						S100	1	1	S722	5	3	S824	5	2	S821	5	2	S026	2	2	T810	9	9							7.8408	14		S8210	2	1	15/11/2012	03:00:00		12:15:00	11:50:00	12:05:00
5600000	55000000	1	male	18	4	5	6	15						S723	5	3	V0399																					7.8408	9		S7230	1	1	15/11/2012	20:00:00		21:20:00	20:12:00	21:15:00
5600000	55000000	1	male	47	4	5	6	15						S060	1	2	S272	3	3	S223	3	3	S822	5	2	S369	4	2	S225	3	3							7.55	17		S8220	2	0	15/11/2012	18:30:00
5600000	55000000	2	female	82	4	5	6	15						S721	5	3	I10			E789			J459			D62			M8189									7.8408	9		S7210	1	2	15/11/2012	19:00:00		12:00:00	11:00:00	11:55:00
	55000000		male	15	4	5	6	15						S064	1	4	S820	5	2	S910	6	1	V2259															7.8408	21					16/11/2012	18:00:00
5600000	55000000	1	male	70	4	5	6	15						S721	5	3	B909			M8189			V2849															7.8408	9		S7210	1	2	16/11/2012	18:00:00		14:10:00	13:27:00	14:00:00
5600000	55000000	1	male	18	1	1	5	7						S061	1	2	S065	1	4	S430	5	2	S711	6	1	S821	5	2	S924	5	1							4.804	21		S8210	2	1	16/11/2012	23:30:00		15:35:00	14:25:00	15:20:00
5600000	55000000	1	male	59	4	5	6	15						S270	3	2	S224	3	3	S721	5	3	S723	5	3	S525	5	2	S832	5	3							7.8408	18		S7231	2	2	16/11/2012	09:00:00		11:15:00	09:27:00	11:00:00
5600000	46000000	1	male	15	4	5	6	15						S060	1	2	S018	6	1	S724	5	3	E876			V2449												7.8408	14		S7241	1	0	16/11/2012	04:21:00
5600000	47000000	1	male	67	4	5	6	15						S720	5	3	G20			E871			W019															7.8408	9		S7200	1	2	17/11/2012	13:00:00		11:20:00	10:06:00	11:10:00
5600000	3900000	2	female	40	4	5	6	15						S821	5	2	V2849																					7.8408	4		S8210	1	0	17/11/2012	09:00:00
5600000	55000000	1	male	55	4	5	6	15						S720	5	3	W1799																					7.8408	9		S7200	1	0	17/11/2012	15:00:00
5600000	55000000	1	male	46	1	1	1	3						S066	1	4	S021	1	3	S361	4	3	S828	5	2	S720	5	3										1.1632	34		S7200	2	1	17/11/2012	23:40:00		03:15:00	01:49:00	03:00:00
5600000	55000000	2	female	57	4	5	6	15						S720	5	3	I10			W0199																		7.8408	9		S7200	1	2	18/11/2012	09:00:00		14:45:00	13:40:00	14:35:00
5600000	55000000	1	male	8	4	5	6	15						S822	5	2	W1798																					7.8408	4		S8220	1	1	19/11/2012	08:00:00		01:05:00	00:43:00	01:00:00
5600000	55000000	1	male	16	1	1	5	7						S361	4	2	S351	4	3	S822	5	2	R571			D62			E162									4.804	13		S8221	2	1	19/11/2012	15:40:00		19:45:00	18:27:00	19:35:00
	55000000		male	30	4	5	6	15						S818	6	1	S723	5	3	S810	6	1																7.8408	10					19/11/2012	05:30:00
5600000	55000000	2	female	71	4	5	6	15						S721	5	3	T810	9	9																			7.8408	9		S7210	1	2	19/11/2012	13:00:00		16:25:00	15:10:00	16:10:00
5600000	51000000	2	female	24	3	5	6	14						S723	5	3	S024	2	2	D62			T810	9	9	J952			V2349									7.8408	13		S7230	1	1	19/11/2012	08:10:00		17:00:00	12:08:00	16:45:00
5600000	55000000	2	female	53	4	5	6	15						S724	5	3	T846	9	9	T810	9	9																7.8408	9		S7240	1	2	19/11/2012	09:00:00		11:25:00	09:12:00	11:15:00
5600000	42000000	1	male	52	4	5	6	15						S821	5	2	S370	4	2	V2349																		7.8408	8		S8211	1	0	20/11/2012	07:00:00
5600000	55000000	1	male	36	4	5	6	15						S822	5	2	V8409																					7.8408	4		S8220	1	1	20/11/2012	05:00:00		00:10:00	22:40:00	00:00:00
5600000	55000000	1	male	57	4	5	6	15						S060	1	2	S721	5	3	M8189			B909			V2849												7.8408	13		S7210	1	2	20/11/2012	11:00:00		16:50:00	15:20:00	16:40:00
5600000	55000000	1	male	14	4	5	6	15						S822	5	2	W1399																					7.8408	4		S8220	1	1	21/11/2012	10:00:00		23:00:00	22:21:00	22:50:00
5600000	54000000	1	male	57	4	5	6	15						S822	5	2	V2849																					7.8408	4		S8221	1	1	21/11/2012	07:15:00		21:30:00	20:30:00	21:20:00
5600000	53000000	2	female	82	4	5	6	15						S721	5	3	D638			I10			M8189			W0199												7.8408	9		S7210	1	2	21/11/2012	09:00:00		13:05:00	12:30:00	13:00:00
5600000	47000000	1	male	7	4	5	6	15						S822	5	2	V0219																					7.8408	4		S8220	1	1	21/11/2012	17:00:00		21:00:00	19:58:00	20:50:00
5600000	55000000	1	male	59	1	1	4	6						S063	1	3	S021	1	3	S028	1	2	S730	5	3	S324	5	2	S821	5	2							4.804	18		S8210	2	1	22/11/2012	21:30:00		12:40:00	12:35:00	12:39:00
5600000	55000000	1	male	34	4	5	6	15						S823	5	2	S824	5	3																			7.8408	9		S8241	2	1	22/11/2012	13:00:00		11:35:00	09:50:00	11:25:00
5600000	55000000	2	female	90	4	5	6	15						S721	5	3	M8185			D638			W0101															7.8408	9		S7210	1	0	23/11/2012	16:30:00
5600000	55000000	1	male	56	4	5	6	15						S721	5	3	S525	5	2	T810	9	9																7.8408	9		S7210	1	2	24/11/2012	14:18:00		12:00:00	09:15:00	11:50:00
5600000	55000000	2	female	86	4	5	6	15						S721	5	3	M8189			D539			E871			E876			W0199									7.8408	9		S7210	1	0	24/11/2012	14:00:00
5600000	53000000	1	male	20	4	1	6	11						S063	1	3	S060	1	2	S822	5	3	S270	3	3	S251	3	3	S224	3	2							5.7408	27		S8220	1	1	25/11/2012	16:00:00		11:00:00	10:10:00	10:50:00
5600000	55000000	2	female	22	4	5	6	15						S060	1	2	S825	5	2	S822	5	2	S823	5	2													7.8408	8		S8230	2	1	25/11/2012	16:00:00		22:30:00	19:25:00	22:15:00
5600000	55000000	1	male	10	4	5	6	15						S823	5	2	S810	6	1	W3498																		7.8408	5		S8231	1	1	25/11/2012	00:00:00		20:55:00	20:37:00	20:48:00
5600000	55000000	1	male	54	4	5	6	15						S823	5	3	S421	5	2	S818	6	2																7.8408	13		S8231	1	1	25/11/2012	09:30:00		14:55:00	13:50:00	14:45:00
	55000000		male	60	4	5	6	15						S823	5	2	E876			W1079																		7.8408	4					26/11/2012	09:00:00
5600000	55000000	1	male	68	1	1	1	3						S062	1	3	S061	1	4	S420	5	2	S822	5	2	S270	3	3	S024	2	2							2.9304	29		S8220	2	0	26/11/2012	13:00:00
5600000	55000000	1	female	23	4	5	6	15						S723	5	3	S623	5	2	F100			V2749															7.8408	9		S7230	1	0	26/11/2012	02:00:00
5600000	55000000	1	male	41	4	5	6	15						S060	1	2	S723	5	3																			7.8408	13		S7230	1	2	27/11/2012	10:15:00		14:05:00	12:01:00	14:00:00
5600000	55000000	1	male	14	4	5	6	15						S722	5	3	S000	6	1																			7.8408	10		S7220	1	2	27/11/2012	14:00:00		16:45:00	15:21:00	16:30:00
5600000	55000000	1	male	22	4	5	6	15						S828	5	3	S820	5	2	S099	1	1	S822	5	3	S818	6	2										7.8408	14		S8221	1	2	28/11/2012	03:00:00		16:50:00	14:23:00	16:40:00
5600000	55000000	1	male	8	4	5	6	15						S822	5	2	W0130																					7.8408	4		S8220	1	1	28/11/2012	11:00:00		00:10:00	23:46:00	1 day, 0:00:00
5600000	55000000	1	male	13	4	5	6	15						S727	5	3	S524	5	2	S420	5	2	S810	6	2	S361	4	3										7.8408	22		S7241	1	1	28/11/2012	22:30:00		15:55:00	11:05:00	15:45:00
5600000	55000000	1	male	40	4	5	6	15						S821	5	2	S835	5	1																			7.8408	4		S8210	1	1	28/11/2012	13:00:00		01:30:00	00:25:00	01:20:00
5600000	55000000	1	male	14	4	5	6	15						S723	5	3	S820	5	2	S526	5	2																7.8408	9		S7230	1	1	28/11/2012	18:40:00		20:45:00	18:50:00	20:35:00
5600000	55000000	1	male	18	4	5	6	15						S060	1	2	S723	5	3	S334	5	3	T810	9	9													7.8408	13		S7230	2	1	30/11/2012	02:00:00		18:25:00	16:00:00	18:20:00
	55000000		female	26	4	5	6	15						S721	5	3	T810	9	9																			7.8408	9					2012-01-12	16:30:00
5600000	55000000	2	female	16	4	5	6	15						S822	5	3	S818	6	1																			7.8408	10		S8221	1	1	2012-02-12	03:40:00		14:00:00	13:21:00	13:55:00
5600000	55000000	1	male	25	4	5	6	15						S723	5	3	S711	6	2																			7.8408	13		S7211	1	1	2012-02-12	23:30:00		14:20:00	09:20:00	14:10:00
5600000	55000000	2	female	18	4	5	6	15						S822	5	3	S818	6	1																			7.8408	10		S8221	1	1	2012-02-12	03:40:00		13:25:00	13:02:00	13:20:00
5600000	51000000	1	male	24	4	5	6	15						S060	1	2	S825	5	2	S822	5	3	S818	6	2	T810	9	9										7.8408	17		S8221	1	1	2012-03-12	19:32:00		03:55:00	02:30:00	03:45:00
5600000	47000000	1	male	17	4	5	6	15						S723	5	3	S730	5	3	S324	5	2	S618	6	2	S015	6	1										7.8408	13		S7230	1	1	2012-03-12	21:30:00		01:05:00	00:41:00	00:50:00
5600000	55000000	1	male	10	4	5	6	15						S060	1	2	S024	2	2	S723	5	3																7.8408	17		S7230	1	1	2012-03-12	08:00:00		19:15:00	19:30:00	19:10:00
5600000	52000000	1	male	21	4	5	6	15						S060	1	2	S723	5	3	S423	5	2	S524	5	2	S143	1	2	T810	9	9							7.8408	13		S7230	1	1	2012-04-12	02:40:00		18:35:00	15:00:00	18:25:00
5600000	55000000	1	male	20	4	5	6	15						S721	5	3	S420	5	2																			7.8408	9		S7210	1	0	2012-05-12	03:00:00
5600000	55000000	2	female	13	4	5	6	15						S821	5	2	S369	4	2	T810	9	9																7.8408	8		S8210	1	1	2012-05-12	12:40:00		00:10:00	21:40:00	1 day, 0:00:00
5600000	55000000	1	male	36	4	5	6	15						S730	5	3	S720	5	3																			7.8408	9		S7200	2	1	2012-05-12	03:00:00		17:25:00	17:17:00	17:20:00
5600000	55000000	2	female	32	1	1	4	6						S065	1	4	S066	1	4	S062	1	3	S822	5	2	S018	6	2										4.804	24		S8221	2	1	2012-05-12	18:00:00		02:20:00	00:39:00	02:10:00
5600000	52000000	1	male	50	4	5	6	15						S822	5	2	S224	3	2	S060	1	2	T846	9	9													7.8408	12		S8220	1	1	2012-06-12	17:20:00		21:00:00	19:05:00	20:55:00
5600000	55000000	1	male	24	4	5	6	15						S524	5	3	S630	5	3	S822	5	2	S623	5	2	S007	6	2										7.8408	13		S8220	2	1	2012-07-12	20:00:00		16:30:00	14:50:00	16:20:00
5600000	55000000	2	female	67	4	5	6	15						S060	1	2	S823	5	2																			7.8408	8		S8230	1	1	2012-07-12	15:00:00		20:30:00	19:32:00	20:25:00
5600000	55000000	1	male	23	4	5	6	15						S723	5	3	S808	6	1																			7.8408	10		S7230	1	2	2012-08-12	23:30:00		17:45:00	16:50:00	17:35:00
5600000	55000000	1	male	14	4	5	6	15						S421	5	2	S822	5	3	S000	6	1																7.8408	10		S8221	2	1	2012-09-12	01:26:00		23:10:00	20:40:00	23:00:00
5600000	50000000	1	male	20	4	5	6	15						S822	5	3	S818	6	2																			7.8408	13		S8221	1	1	2012-10-12	01:30:00		17:30:00	16:42:00	17:20:00
5600000	51000000	2	female	64	4	5	6	15						S724	5	3	S821	5	2																			7.8408	9		S8210	2	0	2012-10-12	15:00:00
5600000	55000000	1	male	13	4	5	6	15						S062	1	3	S723	5	3	S730	5	3	S836	5	1	S368	4	3	T846	9	9							7.8408	27		S7230	1	1	2012-11-12	14:15:00		01:00:00	23:40:00	00:50:00
5600000	55000000	1	male	14	4	5	6	15						S062	1	3	S021	1	3	S723	5	3	S420	5	2	S526	5	2	S913	6	2							7.8408	22		S7230	1	2	2012-11-12	16:15:00		18:15:00	17:00:00	18:05:00
5600000	3800000	2	female	69	4	5	6	15						S821	5	2	S420	5	2	S008	6	1																7.8408	5		S8210	1	0	2012-11-12	18:13:00
5600000	50000000	2	female	71	4	5	6	15						S721	5	3	T810	9	9																			7.8408	9		S7210	1	2	2012-12-12	20:10:00		14:15:00	13:20:00	14:10:00
5600000	55000000	1	male	42	4	5	6	15						S822	5	3	S818	6	2																			7.8408	13		S8221	1	1	13/12/2012	14:30:00		14:30:00	13:28:00	14:20:00
5600000	55000000	1	male	51	3	1	6	10						S060	1	2	S723	5	3	S923	5	2	S272	3	3	S361	4	3										5.7408	27		S7231	1	1	13/12/2012	15:00:00		15:15:00	13:17:00	14:55:00
5600000	51000000	1	male	60	4	5	6	15						S821	5	2	S831	5	3	T810	9	9																7.8408	9		S8210	1	1	13/12/2012	18:00:00		19:35:00	18:55:00	19:25:00
5600000	55000000	1	male	40	4	5	6	15						S024	2	2	S017	6	2	S728	5	3	S328	4	2													7.8408	17		S7280	1	1	15/12/2012	08:25:00		16:30:00	10:55:00	16:25:00
5600000	55000000	1	male	17	1	1	1	3						S324	5	2	S325	5	3	S370	4	3	S720	5	3	S711	6	2	T793	9	9							2.6284	22		S7231	2	1	15/12/2012	04:00:00		22:55:00	21:00:00	21:45:00
5600000	55000000	1	male	9	1	1	1	3						S060	1	2	S361	4	4	S724	5	3	S524	5	2	S224	3	3	S710	6	2							2.9304	34		S7241	2	1	16/12/2012	12:00:00		22:00:00	19:55:00	21:45:00
5600000	55000000	1	male	12	3	1	5	9						S062	1	3	S273	3	2	S361	4	3	S364	4	3	S325	5	3	S720	5	3							5.7408	27		S7200	2	1	16/12/2012	12:00:00		00:15:00	22:37:00	22:40:00
5600000	55000000	1	male	38	1	1	3	5						S062	1	3	S723	5	3	S018	6	2	S711	6	2	S272	3	3										3.8672	27		S7200	2	0	16/12/2012	08:30:00
5600000	53000000	2	female	85	4	5	6	15						S722	5	3	T810	9	9																			7.8408	9		S7210	1	2	16/12/2012	14:00:00		13:40:00	12:35:00	13:25:00
5600000	51000000	1	male	34	4	5	6	15						S822	5	2	S823	5	2																			7.8408	4		S8230	2	1	17/12/2012	13:00:00		21:20:00	20:00:00	21:15:00
5600000	55000000	1	male	18	4	5	6	15						S723	5	3	S525	5	2	S273	3	2	T810	9	9													7.8408	13		S7230	1	1	17/12/2012	11:00:00		00:05:00	22:54:00	23:55:00
5600000	55000000	2	female	35	4	5	6	15						S821	5	3	S510	6	2	S136	1	1																7.8408	14		S8211	1	1	18/12/2012	06:20:00		20:45:00	20:05:00	20:35:00
5600000	55000000	1	male	43	1	1	4	6						S063	1	4	S021	1	3	S829	5	2	S360	4	4	S325	5	3	S720	5	3							4.804	41		S7200	2	1	18/12/2012	06:47:00		13:55:00	12:15:00	13:45:00
5600000	55000000	2	female	14	4	5	6	15						S822	5	3	S819	6	2																			7.8408	13		S8221	1	1	18/12/2012	08:00:00		22:20:00	21:15:00	22:10:00
5600000	55000000	1	male	44	4	5	6	15						S723	5	3	S920	5	2	T810	9	9																7.8408	9		S7231	1	1	18/12/2012	18:00:00		23:05:00	21:30:00	23:00:00
5600000	55000000	1	male	12	1	1	5	7						S065	1	4	S063	1	4	S370	4	3	S225	3	4	S723	5	3	S710	6	2							4.804	41		S7231	2	0	18/12/2012	14:00:00
5600000	53000000	1	male	57	4	5	6	15						S060	1	2	S822	5	2	S435	5	1	S618	6	2													7.8408	12		S8220	1	1	19/12/2012	16:00:00		15:55:00	14:38:00	15:45:00
5600000	51000000	2	female	71	4	5	6	15						S721	5	3	T810	9	9																			7.8408	9		S7210	1	2	19/12/2012	05:34:00		14:35:00	13:23:00	14:25:00
5600000	55000000	1	female	19	4	5	6	15						S822	5	3	T793	9	9																			7.8408	9		S8211	1	1	20/12/2012	02:00:00		11:50:00	10:12:00	11:45:00
5600000	47000000	1	male	20	3	4	5	12						S060	1	2	S368	4	4	S272	3	4	S729	5	3													5.8806	41		S7290	2	1	21/12/2012	00:11:00		02:40:00	01:52:00	02:29:00
5600000	55000000	1	male	21	4	5	6	15						S720	5	3	T841	9	9																			7.8408	9		S7230	1	1	21/12/2012	18:00:00		16:30:00	14:25:00	16:20:00
5600000	55000000	1	male	28	4	5	6	15						S060	1	2	S822	5	2																			7.8408	8		S8220	1	1	21/12/2012	03:42:00		16:10:00	15:40:00	16:00:00
5600000	55000000	1	male	19	4	5	6	15						S060	1	2	S720	5	3																			7.8408	13		S7200	1	1	22/12/2012	22:50:00		23:20:00	22:00:00	23:10:00
5600000	55000000	2	female	17	4	5	6	15						S721	5	3	S807	6	1	S908	6	2	S927	5	2	S007	6	1										7.8408	13		S7231	2	1	22/12/2012	18:00:00		21:50:00	19:00:00	21:35:00
5600000	55000000	2	female	45	4	5	6	15						S823	5	2	S824	5	2	S910	6	2																7.8408	8		S8241	2	1	22/12/2012	14:00:00		23:55:00	23:19:00	23:45:00
5600000	55000000	1	male	30	4	5	6	15						S060	1	2	S724	5	3	S541	5	2	S822	5	2	S531	5	2	S370	4	3							7.8408	22		S8220	2	1	23/12/2012	09:00:00		19:00:00	14:49:00	18:45:00
5600000	55000000	1	male	20	4	5	6	15						S826	5	2	S934	5	2	S823	5	2																7.8408	4		S8230	2	1	23/12/2012	01:20:00		15:15:00	14:05:00	14:50:00
5600000	55000000	2	female	6	4	5	6	15						S060	1	2	S720	5	3																			7.8408	13		S7200	1	1	24/12/2012	16:00:00		14:30:00	13:35:00	14:10:00
	55000000		male	61	1	1	1	3						S021	1	3	S024	2	3	S026	2	2	S720	5	3	S524	5	3										0	27					26/12/2012	18:00:00
5600000	55000000	1	male	61	4	5	6	15						S060	1	2	S822	5	3	S820	5	2	S817	6	2													7.8408	17		S8221	1	1	26/12/2012	19:00:00		16:00:00	13:50:00	15:45:00
5600000	55000000	1	male	38	4	5	6	15						S722	5	3	S920	5	2	S523	5	2	S018	1	1													7.8408	10		S7210	1	2	27/12/2012	09:00:00		12:45:00	09:38:00	12:35:00
5600000	46000000	1	male	32	4	5	6	15						S723	5	3	S724	5	3	S823	5	3	S810	6	2													7.8408	13		S8230	2	1	27/12/2012	19:00:00		10:40:00	09:30:00	10:30:00
5600000	55000000	1	male	53	4	5	6	15						S822	5	2	S824	5	2																			7.8408	4		S8240	2	1	27/12/2012	17:30:00		17:15:00	15:30:00	17:05:00
5600000	55000000	1	male	32	4	5	6	15						S060	1	2	S723	5	3																			7.8408	13		S7230	1	1	27/12/2012	16:00:00		00:20:00	23:02:00	00:15:00
5600000	55000000	1	male	11	2	1	5	8						S064	1	4	S021	1	3	S010	6	2	S018	6	2	S822	5	3	S520	5	3							4.804	29		S8231	2	1	27/12/2012	16:50:00		05:00:00	03:25:00	04:40:00
5600000	55000000	2	female	18	4	5	6	15						S723	5	3	S018	6	1																			7.8408	10		S7230	1	1	28/12/2012	06:00:00		18:40:00	16:59:00	18:30:00
5600000	55000000	1	male	21	3	1	6	10						S066	1	4	S068	1	4	S062	1	3	S018	6	2	S723	5	3										5.7408	29		S7270	2	2	28/12/2012	01:00:00		13:00:00	10:32:00	12:40:00
5600000	55000000	1	male	14	4	5	6	15						S060	1	2	S723	5	3	S260	3	3	S423	5	2													7.8408	22		S7230	1	1	28/12/2012	15:40:00		12:55:00	10:00:00	12:35:00
5600000	55000000	2	female	15	3	1	6	10						S062	1	3	S026	2	2	S724	5	3	S723	5	3													4.2756	22		S7240	2	1	28/12/2012	06:00:00		13:45:00	12:50:00	13:40:00
5600000	55000000	1	male	19	4	5	6	15						S723	5	3	S924	5	1	S911	6	1	S060	1	2													7.8408	14		S7231	1	1	28/12/2012	03:00:00		17:50:00	16:55:00	17:40:00
5600000	55000000	1	male	18	1	1	5	7						S065	1	4	S066	1	4	S060	1	2	S720	5	3	S028	1	2										4.804	25		S7200	1	1	29/12/2012	03:00:00		20:30:00	19:07:00	20:15:00
5600000	55000000	1	male	28	4	5	6	15						S060	1	2	S823	5	2	S922	5	2																7.8408	8		S8230	1	1	29/12/2012	11:00:00		19:50:00	19:20:00	19:45:00
5600000	44000000	1	male	14	4	5	6	15						S822	5	3	S810	6	1	S818	6	2																7.8408	13		S8221	1	1	29/12/2012	17:00:00		00:55:00	00:05:00	00:45:00
5600000	49000000	1	male	23	4	5	6	15						S822	5	3	S818	6	2																			7.8408	13		S8221	1	1	30/12/2012	04:20:00		18:50:00	18:03:00	18:40:00
5600000	55000000	1	male	45	4	5	6	15						S823	5	3	S818	6	2																			7.8408	13		S8231	1	1	30/12/2012	08:30:00		14:45:00	13:25:00	14:40:00
5600000	55000000	1	male	38	4	5	6	15						S822	5	2	S923	5	2	S911	6	1																7.8408	5		S8220	1	1	30/12/2012	09:00:00		04:05:00	03:30:00	04:00:00
	55000000		male	30	1	1	5	7						S064	1	4	S065	1	4	S068	1	4	S723	5	3	S717	6	2										4.804	29					30/12/2012	18:30:00
5600000	55000000	1	male	38	4	5	6	15						S060	1	2	S822	5	2	S820	5	2	S564	5	2	T792	9	9										7.8408	8		S8221	1	1	30/12/2012	22:50:00		18:45:00	17:20:00	18:30:00
	55000000		male	34	4	5	6	15						S822	5	2	S921	5	2	S930	5	2																7.8408	4					30/12/2012	11:10:00
5600000	55000000	1	male	22	4	5	6	15						S822	5	2	S810	6	2	T796	9	9																7.8408	8		S8220	1	1	31/12/2012	12:20:00		11:35:00	10:50:00	11:25:00
5600000	54000000	2	female	29	4	5	6	15						S720	5	3	T810	9	9																			7.8408	9		S7200	1	2	31/12/2012	15:40:00		10:45:00	08:40:00	10:35:00
5600000	55000000	1	male	23	4	5	6	15						S820	5	2	S761	5	2	S724	5	3	S923	5	2	S911	6	1										7.8408	10		S7240	2	1	31/12/2012	19:18:00		23:00:00	21:40:00	22:50:00
5600000	51000000	1	male	18	4	5	6	15						S723	5	3	S868	5	2	T793	9	9	T810	9	9													9	0.996108		S7231	1	1	2013-01-01	02:00:00		00:55:00	22:35:00	00:35:00
5600000	56000000	1	male	14	1	1	1	3						S062	1	4	S026	2	2	S729	5	3	S529	5	3	S828	5	2										29	0.606526		S7291	2	0	2013-01-01	02:00:00
5600000	52000000	1	male	19	4	5	6	15						S822	5	3	S818	6	2	T810	9	9	T793	9	9													13	0.994716		S8221	1	1	2013-01-01	02:40:00		01:10:00	23:50:00	01:00:00
5600000	56000000	1	male	34	4	5	6	15						S822	5	2	S824	5	2																			4	0.997346		S8240	2	1	2013-01-01	19:28:00		21:50:00	20:25:00	21:40:00
5600000	56000000	1	male	20	4	5	6	15						S721	5	3	T810	9	9																			9	0.996108		S7210	1	1	2013-01-01	14:30:00		01:20:00	22:10:00	01:10:00
5600000	56000000	2	female	42	4	5	6	15						S828	5	2	S823	5	2																			4	0.997346		S8230	2	0	2013-01-01	04:00:00
5600000	56000000	1	male	26	4	5	6	15						S822	5	3	S818	6	2																			13	0.994716		S8221	1	1	2013-01-01	19:20:00		19:10:00	18:45:00	19:05:00
	56000000		male	61	4	5	6	15						S822	5	3	S270	3	3	T810	9	9																18	0.9502					2013-02-01	14:00:00
5600000	50000000	2	female	73	4	5	6	15						S724	5	3	T810	9	9																			9	0.974416		S7240	1	2	2013-04-01	10:30:00		16:10:00	14:48:00	16:00:00
5600000	3800000	2	female	77	4	5	6	15						S721	5	3	T814	9	9																			9	0.974416		S7210	1	2	2013-05-01	06:00:00		12:50:00	12:00:00	12:40:00
5600000	56000000	1	male	32	4	5	6	15						S060	1	2	S822	5	2	T810	9	9	T793	9	9													8	0.996395		S8221	1	1	2013-06-01	10:30:00		21:55:00	20:35:00	21:45:00
5600000	56000000	1	male	13	4	5	6	15						S724	5	3	S507	6	1	S007	6	1	S018	6	1													10	0.995799		S7240	1	1	2013-06-01	13:00:00		17:00:00	16:20:00	16:45:00
5600000	56000000	1	male	40	4	5	5	14						S063	1	3	S066	1	3	S722	5	3	T810	9	9													18	0.992262		S7220	1	2	2013-08-01	17:00:00		16:35:00	14:15:00	16:25:00
5600000	56000000	2	female	34	4	5	6	15						S822	5	3	S810	6	2	S518	6	1	S562	5	2													13	0.998322		S8221	1	1	2013-08-01	22:00:00		23:10:00	22:29:00	23:00:00
5600000	56000000	1	male	27	4	5	6	15						S060	1	2	S723	5	3																			13	0.994716		S7230	1	2	2013-09-01	02:00:00		11:30:00	09:41:00	11:20:00
5600000	56000000	1	male	66	4	5	6	15						S320	4	2	S823	5	2																			8	0.976262		S8230	2	0	2013-10-01	10:00:00
5600000	56000000	1	male	32	4	5	6	15						S060	1	2	S724	5	3	S626	5	1	S525	5	2	S624	5	2	S420	5	2							13	0.989425		S7241	1	1	2013-10-01	09:00:00		01:15:00	23:55:00	01:05:00
5600000	56000000	1	male	55	4	5	6	15						S821	5	3	S810	6	2																			13	0.976356		S8211	1	1	2013-10-01	10:00:00		16:20:00	15:45:00	16:10:00
5600000	56000000	2	female	29	4	5	6	15						S060	1	2	S720	5	3	T810	9	9																13	0.989425		S7200	1	1	2013-10-01	09:00:00		04:10:00	23:40:00	03:55:00
5600000	55000000	1	male	15	4	5	6	15						S724	5	3	T810	9	9																			9	0.996108		S7240	1	1	2013-11-01	13:48:00		18:25:00	16:45:00	18:20:00
5600000	56000000	2	female	32	4	5	6	15						S724	5	3	S761	5	2																			9	0.996108		S7241	1	1	13/1/2013	15:00:00		11:20:00	10:40:00	11:10:00
5600000	56000000	1	male	7	4	5	6	15						S723	5	3	S026	2	2	S861	5	2																13	0.994716		S7230	1	1	15/1/2013	12:00:00		18:55:00	14:02:00	18:30:00
5600000	56000000	2	female	64	4	5	6	15						S060	1	2	S821	5	2	S923	5	2	S420	5	2	T810	9	9										8	0.976262		S8210	1	1	16/1/2013	05:00:00		00:10:00	23:00:00	1 day, 0:00:00
5600000	56000000	1	male	84	4	5	6	15						S724	5	3	S525	5	2	T810	9	9																9	0.974416		S7241	1	1	16/1/2013	14:30:00		15:05:00	11:29:00	14:50:00
5600000	56000000	1	male	17	1	1	5	7						S066	1	4	S723	5	3	S913	6	2																29	0.752267		S7230	1	2	17/1/2013	21:30:00		15:00:00	12:40:00	14:45:00
5600000	55000000	1	male	13	4	5	6	15						S724	5	3	S422	5	2																			9	0.996108		S7240	1	1	17/1/2013	16:45:00		16:15:00	14:30:00	16:05:00
5600000	56000000	1	male	21	4	5	6	15						S821	5	3	S623	5	2																			9	0.996108		S8211	1	1	17/1/2013	18:40:00		13:55:00	12:04:00	13:40:00
5600000	56000000	1	male	24	4	5	6	15						S024	2	2	S723	5	3	S040	2	2	S923	5	2													13	0.994716		S7230	2	1	17/1/2013	19:00:00		18:00:00	12:05:00	17:45:00
5600000	56000000	1	male	14	4	5	6	15						S525	5	2	S522	5	2	S724	5	3	S530	5	2													9	0.996108		S7240	2	1	18/1/2013	15:00:00		18:15:00	16:00:00	18:05:00
5600000	56000000	1	male	21	4	5	6	15						S822	5	2	S500	6	2																			8	0.996395		S8220	1	1	18/1/2013	01:00:00		14:35:00	13:15:00	14:20:00
5600000	56000000	1	male	23	4	5	6	15						S822	5	2	S325	5	2																			4	0.997346		S8220	1	1	19/1/2013	17:45:00		18:00:00	16:17:00	17:50:00
5600000	52000000	1	male	12	1	1	5	7						S062	1	3	S822	5	2	S910	6	2	T794	9	9													17	0.884151		S8221	2	0	20/1/2013	12:00:00
5600000	56000000	2	female	16	4	5	6	15						S060	1	2	S821	5	2																			8	0.996395		S8210	1	0	20/1/2013	19:00:00
5600000	56000000	2	female	14	4	1	6	11						S062	1	3	S823	5	2																			13	0.96208		S8230	1	2	20/1/2013	19:00:00		12:25:00	11:00:00	12:15:00
5600000	56000000	1	male	33	4	5	6	15						S060	1	2	S720	5	3	S730	5	3	S324	5	2													13	0.994716		S7200	2	1	20/1/2013	01:30:00		12:55:00	12:45:00	12:50:00
5600000	52000000	2	female	71	4	5	6	15						S720	5	3	T811	9	9	T888	9	9																9	0.974416		S7200	1	2	21/1/2013	16:00:00		16:50:00	13:27:00	16:35:00
5600000	56000000	1	male	30	4	5	6	15						S821	5	2	S823	5	2	T810	9	9																4	0.997346		S8230	2	2	21/1/2013	20:00:00		19:40:00	16:35:00	19:30:00
5600000	56000000	1	male	33	4	5	6	15						S060	1	2	S722	5	3	S920	5	2	T810	9	9													13	0.994716		S7220	1	1	21/1/2013	19:30:00		20:55:00	20:09:00	20:40:00
5600000	56000000	1	male	24	3	3	5	11						S722	5	3	S024	2	2	S011	6	1																14	0.98617		S7220	1	2	22/1/2013	00:00:00		14:00:00	10:30:00	13:00:00
5600000	49000000	1	male	70	4	5	6	15						S063	1	3	S821	5	2	S000	6	1																14	0.962883		S8210	1	2	22/1/2013	16:56:00		12:20:00	10:40:00	12:10:00
5600000	55000000	1	male	65	3	3	5	11						S721	5	3	S723	5	3	S820	5	2	S026	2	2	S014	6	1	S015	6	1							14	0.913866		S7230	2	2	23/1/2013	09:30:00		16:00:00	11:45:00	15:05:00
5600000	55000000	1	male	19	4	5	6	15						S822	5	3	S723	5	3	S525	5	2	S423	5	2	T810	9	9										9	0.996108		S7230	2	1	23/1/2013	08:15:00		00:55:00	22:25:00	00:40:00
5600000	56000000	1	male	62	4	5	6	15						S723	5	3	S622	5	2	T810	9	9																9	0.974416		S7230	1	1	23/1/2013	15:00:00		16:05:00	13:50:00	15:50:00
5600000	56000000	2	female	41	4	5	6	15						S060	1	2	S823	5	2	S308	6	1	S010	6	1													9	0.996108		S8230	1	1	29/1/2013	11:00:00		16:40:00	15:05:00	16:30:00
	56000000		male	29	4	5	6	15						S821	5	3	S626	5	1	S623	5	2	S611	6	2													13	0.994716					30/1/2013	20:00:00
5600000	56000000	1	male	16	4	5	6	15						S060	1	2	S526	5	2	S921	5	2	S823	5	2													8	0.996395		S8230	1	0	30/1/2013	17:00:00
	50000000		male	35	4	5	6	15						S821	5	2	S808	6	1	S708	6	1																5	0.997135					30/1/2013	16:00:00
5600000	56000000	1	male	17	4	5	6	15						S724	5	3	S422	5	2																			9	0.996108		S7240	2	2	2013-01-02	20:00:00		14:15:00	11:55:00	14:00:00
5600000	56000000	1	male	16	4	5	6	15						S021	1	3	S724	5	3																			18	0.992262		S7241	1	1	2013-02-02	17:00:00		18:50:00	18:05:00	18:40:00
5600000	56000000	1	male	45	1	1	4	6						S068	1	4	S021	1	3	S423	5	2	S729	5	3	T794	9	9										25	0.504888		S7290	2	0	2013-03-02	00:20:00
5600000	50000000	2	female	39	4	5	6	15						S828	5	3	S817	6	2	S823	5	3	T846	9	9													13	0.994716		S8221	1	1	2013-04-02	07:30:00		23:55:00	21:45:00	23:45:00
5600000	48000000	1	male	51	4	5	6	15						S060	1	2	S823	5	3	S630	5	2	S010	6	2	S910	6	2	S923	5	2							17	0.99283		S8231	1	1	2013-04-02	18:30:00		03:05:00	01:25:00	02:50:00
5600000	56000000	1	male	20	4	5	6	15						S822	5	3	S825	5	2	S623	5	2	S836	5	1	S610	6	1										10	0.995799		S8221	1	1	2013-05-02	19:00:00		00:30:00	22:50:00	00:15:00
5600000	53000000	1	male	56	4	5	6	15						S060	1	2	S723	5	3	S721	5	3	S525	5	2	S008	6	1										14	0.962883		S7230	2	2	2013-05-02	09:50:00		13:35:00	09:25:00	13:25:00
5600000	53000000	1	male	44	4	5	6	15						S822	5	2	S818	6	2																			8	0.996395		S8220	1	1	2013-06-02	09:00:00		23:25:00	22:40:00	23:15:00
5600000	56000000	1	male	44	4	5	6	15						S721	5	3	S722	5	3	S923	5	2	S620	5	2	S920	5	2	T810	9	9							9	0.996108		S7220	2	2	2013-06-02	16:00:00		16:30:00	09:50:00	16:15:00
5600000	56000000	1	male	44	4	5	6	15						S721	5	3	S722	5	3	S923	5	2	S620	5	2	S920	5	2	T810	9	9							9	0.996108		S7220	2	2	2013-06-02	16:00:00		16:30:00	09:50:00	16:15:00
5600000	56000000	1	male	43	4	5	6	15						S060	1	2	S822	5	3	T793	9	9																13	0.994716		S8221	1	1	2013-06-02	21:40:00		16:25:00	15:11:00	16:15:00
	56000000		male	37	1	1	5	7						S068	1	5	S018	6	2	S822	5	2																33	0.690731					2013-06-02	20:00:00
5600000	56000000	1	male	19	4	5	6	15						S060	1	2	S729	5	2																			8	0.996395		S7290	1	1	2013-06-02	00:00:00		23:15:00	21:57:00	22:55:00
5600000	55000000	1	male	18	4	5	6	15						S822	5	2	S623	5	2																			4	0.997346		S8220	1	1	2013-08-02	14:30:00		12:50:00	11:57:00	12:40:00
5600000	56000000	1	male	12	4	5	6	15						S822	5	3	S818	6	2																			13	0.994716		S8221	1	1	2013-08-02	10:30:00		20:40:00	19:37:00	20:30:00
5600000	51000000	2	female	64	4	5	6	15						S060	1	2	S724	5	3																			13	0.965532		S7240	1	2	2013-08-02	23:30:00		12:15:00	10:45:00	12:00:00
5600000	55000000	2	female	46	4	5	6	15						S823	5	2	S824	5	2	S825	5	2																4	0.997346		S8240	2	1	2013-09-02	17:00:00		00:00:00	22:33:00	23:45:00
5600000	55000000	1	male	35	4	5	6	15						S821	5	2	S836	5	1																			4	0.997346		S8210	1	1	2013-11-02	17:00:00		17:30:00	15:10:00	17:20:00
5600000	56000000	2	female	92	4	5	6	15						S721	5	3	T810	9	9																			9	0.974416		S7210	1	2	2013-11-02	15:00:00		15:15:00	14:30:00	15:05:00
5600000	56000000	2	female	17	4	5	6	15						S723	5	3	S525	5	2																			9	0.996108		S7230	1	1	2013-11-02	20:45:00		19:50:00	18:55:00	19:40:00
5500000	51000000	1	male	49	4	5	6	15						S728	5	3	S709	6	1	S																		10	0.995799		S7220	1	2	2013-11-02	21:00:00		11:30:00	09:35:00	11:20:00
5600000	56000000	2	female	79	4	5	6	15						S721	5	3	T810	9	9																			9	0.974416		S7210	1	2	2013-11-02	16:00:00		10:50:00	09:45:00	10:40:00
5600000	55000000	1	male	25	4	5	6	15						S063	1	4	S066	1	4	S723	5	3	S128	1	2	S021	1	3	S118	6	2							29	0.982173		S7230	2	1	13/2/2013	09:00:00		17:00:00	16:00:00	16:45:00
5600000	53000000	2	female	34	4	5	6	15						S060	1	2	S723	5	3	S000	6	1																14	0.994297		S7230	1	1	13/2/2013	21:50:00		20:30:00	19:12:00	20:20:00
5600000	56000000	2	female	59	4	5	6	15						S724	5	3	S420	5	2																			9	0.974416		S7240	1	1	14/2/2013	09:00:00		23:35:00	22:11:00	23:25:00
5600000	56000000	2	female	57	4	5	6	15						S723	5	3	T810	9	9																			9	0.974416		S7230	1	1	14/2/2013	19:30:00		22:45:00	21:20:00	22:30:00
5600000	56000000	1	male	33	4	5	6	15						S721	5	3	S722	5	3	S723	5	3																9	0.996108		S7220	2	1	15/2/2013	21:00:00		13:45:00	13:28:00	13:40:00
5600000	56000000	1	male	43	4	5	6	15						S065	1	4	S823	5	2	S021	1	3																20	0.990989		S8230	1	1	15/2/2013	23:00:00		15:20:00	14:31:00	15:15:00
5600000	56000000	1	male	15	4	5	6	15						S722	5	3	S925	5	1	S911	6	2																13	0.994716		S7220	1	1	16/2/2013	13:50:00		15:40:00	15:05:00	15:30:00
5600000	52000000	1	male	16	4	5	6	15						S060	1	2	S723	5	3	T810	9	9																13	0.994716		S7230	1	2	16/2/2013	01:00:00		17:55:00	16:43:00	17:40:00
5600000	56000000	2	female	79	4	5	6	15						S721	5	3	T810	9	9																			9	0.974416		S7210	1	2	17/2/2013	17:00:00		11:00:00	09:45:00	10:50:00
5600000	56000000	1	male	9	1	1	4	6						S060	1	2	S724	5	3	S818	6	2																17	0.884151		S7240	1	1	17/2/2013	14:30:00		16:15:00	14:48:00	16:00:00
5600000	56000000	1	male	39	4	5	6	15						S822	5	3	S810	6	2																			13	0.994716		S8221	1	1	17/2/2013	14:50:00		13:45:00	12:45:00	13:35:00
5600000	56000000	1	male	40	4	5	6	15						S822	5	3	S823	5	3	S930	5	2	T793	9	9													9	0.996108		S8221	2	1	17/2/2013	19:00:00		23:45:00	22:05:00	23:40:00
5600000	56000000	1	male	40	4	5	6	15						S822	5	3	S823	5	3	S930	5	2	T793	9	9													9	0.996108		S8221	2	1	17/2/2013	19:00:00		23:45:00	22:05:00	23:40:00
5600000	56000000	1	male	57	3	1	5	9						S065	1	4	S026	2	2	S822	5	2	S015	6	2	S128	1	2										24	0.618602		S8220	1	1	19/2/2013	19:00:00		18:25:00	16:45:00	18:15:00
5600000	56000000	2	female	19	4	5	6	15						S060	1	2	S528	5	3	S525	2		S723	5	3	S822	5	2	S328	4	3							22	0.989509		S8220	2	1	20/2/2013	03:35:00		14:40:00	10:47:00	14:35:00
5600000	56000000	1	male	22	4	5	6	15						S060	1	2	S723	5	3	S423	5	2	S270	3	3	T810	9	9										22	0.989509		S7230	1	2	20/2/2013	22:21:00		12:55:00	09:25:00	12:40:00
5600000	56000000	1	male	43	4	5	6	15						S823	5	2	S824	5	2																			4	0.997346		S8240	2	1	20/2/2013	20:00:00		18:20:00	17:30:00	18:10:00
5600000	56000000	2	female	67	4	5	6	15						S721	5	3	T810	9	9																			9	0.974416		S7210	1	2	22/2/2013	10:00:00		13:45:00	12:40:00	13:35:00
5600000	56000000	1	male	13	4	5	6	15						S819	6	2	S822	5	3	S711	6	2																13	0.994716		S8221	2	1	24/2/2013	01:00:00		18:15:00	17:14:00	18:05:00
5600000	50000000	1	male	25	4	5	6	15						S729	5	3	S717	6	2																			13	0.998322		S7291	1	1	24/2/2013	23:30:00		15:00:00	14:20:00	14:50:00
5600000	56000000	1	male	72	4	5	6	15						S060	1	3	S021	1	2	S022	2	2	S011	6	1	S823	5	3	S430	5	2							22	0.933483		S8231	2	0	24/2/2013	14:00:00
5600000	55000000	2	female	15	4	5	6	15						S822	5	3	S818	6	2																			13	0.994716		S8221	1	1	24/2/2013	14:40:00		22:35:00	21:30:00	22:25:00
5600000	56000000	1	male	30	4	5	6	15						S060	1	2	S723	5	3																			13	0.994716		S7231	1	1	24/2/2013	10:00:00		17:45:00	16:10:00	17:40:00
5600000	56000000	1	male	57	4	5	6	15						S822	5	3	T814	9	9	T810	9	9																9	0.974416		S8221	1	1	24/2/2013	02:00:00		20:05:00	19:02:00	19:55:00
5600000	56000000	1	male	14	4	5	6	15						S721	5	3	S711	6	2																			13	0.994716		S7211	2	1	24/2/2013	01:00:00		17:45:00	16:46:00	17:20:00
5600000	56000000	1	male	52	4	5	6	15						S065	1	4	S063	1	3	S066	1	3	S028	1	2	S822	5	3	S817	6	2							29	0.982173		S8221	2	1	25/2/2013	05:30:00		14:25:00	12:20:00	14:15:00
5600000	47000000	1	male	58	4	5	6	15						S060	1	2	S721	5	3	S026	2	2																17	0.953711		S7210	1	2	25/2/2013	20:48:00		16:50:00	14:05:00	16:40:00
	56000000		male	40	1	1	5	7						S066	1	5	S018	6	2	S021	1	3	S822	5	2													33	0.690731					25/2/2013	12:00:00
5600000	56000000	1	male	15	4	5	6	15						S821	5	3	S810	6	2																			13	0.994716		S8210	1	1	26/2/2013	18:30:00		23:45:00	22:45:00	23:35:00
5600000	56000000	1	male	51	4	5	6	15						S060	1	2	S822	5	3	S818	6	2	T810	9	9													17	0.99283		S8221	1	1	27/2/2013	21:00:00		20:30:00	19:20:00	20:10:00
5600000	56000000	1	male	65	4	5	6	15						S822	5	3	S818	6	2																			13	0.965532		S8221	1	1	27/2/2013	21:00:00		23:40:00	22:50:00	23:30:00
5600000	56000000	1	male	13	4	5	6	15						S723	5	3	T810	9	9																			9	0.996108		S7230	1	1	28/2/2013	03:00:00		14:45:00	14:20:00	15:30:00
5600000	56000000	1	male	25	1	3	5	9						S061	1	3	S723	5	3	S623	5	2	S524	5	2	S619	6	2										22	0.974731		S7230	1	1	28/2/2013	03:35:00		01:45:00	23:33:00	01:35:00
5600000	56000000	2	female	31	4	5	6	15						S723	5	3	S518	6	2	S325	5	2	T810	9	9													13	0.994716		S7230	1	1	28/2/2013	18:20:00		16:55:00	13:50:00	15:50:00
5600000	55000000	1	male	16	4	5	6	15						S060	1	2	S822	5	3	S818	6	2																17	0.99283		S8221	1	1	2013-01-03	03:13:00		22:20:00	21:42:00	22:15:00
5600000	56000000	1	male	16	4	5	6	15						S060	1	2	S724	5	3	S711	6	2																17	0.99283		S7241	1	1	2013-01-03	02:20:00		23:15:00	20:48:00	23:05:00
5600000	54000000	2	female	51	4	5	6	15						S822	5	2	S841	5	3																			9	0.996108		S8220	1	1	2013-02-03	09:00:00		12:20:00	10:55:00	12:10:00
	55000000		male	28	1	1	1	3						S065	1	5	S066	1	5	S010	6	2	S823	5	2													33	0.271975					2013-02-03	04:20:00
5600000	56000000	1	male	13	1	1	6	8						S066	1	4	S022	2	2	S822	5	3	S920	5	2	S818	6	2										29	0.752267		S8211	1	1	2013-03-03	13:00:00		20:05:00	19:05:00	19:50:00
5600000	56000000	2	male	11	4	5	6	15						S060	1	2	S822	5	3	S818	6	2	S723	5	3	T810	9	9										17	0.99283		S7230	2	1	2013-03-03	15:00:00		22:50:00	19:44:00	22:45:00
5600000	56000000	2	male	11	4	5	6	15						S060	1	2	S822	5	3	S818	6	2	S723	5	3	T810	9	9										17	0.99283		S7230	2	1	2013-03-03	15:00:00		22:50:00	19:44:00	22:45:00
5600000	56000000	1	male	42	4	5	6	15						S060	1	2	S822	5	2	S222	3	2																12	0.995105		S8220	1	1	2013-04-03	10:00:00		00:10:00	22:25:00	23:55:00
5600000	56000000	1	male	37	4	5	6	15						S724	5	3	S521	5	2																			9	0.996108		S7240	1	1	2013-05-03	21:00:00		21:45:00	20:40:00	21:35:00
5600000	56000000	2	female	23	4	5	6	15						S060	1	2	S011	6	1	S018	6	2	S723	5	3													17	0.99283		S7230	2	2	2013-05-03	10:30:00		18:20:00	14:32:00	16:55:00
5600000	53000000	1	male	47	4	1	6	11						S720	5	3	S920	5	2	S325	5	2	S361	4	3	S224	3	3	S372	4	3							27	0.896453		S7200	1	2	2013-05-03	06:30:00		14:25:00	13:04:00	14:10:00
	56000000		female	52	1	1	5	7						S066	1	5	S068	1	5	S823	5	3	S818	6	2													38	0.603373					2013-06-03	15:00:00
5600000	53000000	1	male	25	4	5	6	15						S723	5	3	S423	5	2	S822	5	3	S818	6	2	T810	9	9	T793	9	9							13	0.994716		S8221	2	1	2013-06-03	00:10:00		22:25:00	20:55:00	22:00:00
	56000000		male	16	4	5	6	15						S822	5	2	S913	6	1																			5	0.997135					2013-06-03	20:10:00
5600000	42000000	1	male	23	1	4	5	10						S064	1	4	S822	5	3	S663	5	2	S626	5	1	S623	5	2	S818	6	2							29	0.918023		S8221	1	1	2013-07-03	02:00:00		13:10:00	11:30:00	12:55:00
	45000000		male	47	4	5	6	15						S723	5	3	S010	6	1	S015	6	1																10	0.995799					2013-07-03	15:30:00
5600000	56000000	2	female	50	4	5	6	15						S720	5	3	S920	5	2																			9	0.996108		S7200	1	2	2013-08-03	18:00:00		14:55:00	13:40:00	14:50:00
5600000	56000000	1	male	22	4	5	6	15						S822	5	3	S818	6	2																			13	0.994716		S8221	1	0	2013-08-03	23:00:00
5600000	56000000	1	male	17	4	5	6	15						S821	5	3	S818	6	2																			13	0.994716		S8211	1	1	2013-08-03	15:00:00		14:40:00	14:13:00	14:30:00
5600000	56000000	1	male	59	4	5	6	15						S823	5	3	S818	6	2																			13	0.965532		S8231	1	1	2013-08-03	16:00:00		16:35:00	15:00:00	16:27:00
5600000	56000000	1	male	14	4	5	6	15						S060	1	2	S723	5	3																			13	0.994716		S7230	1	1	2013-09-03	14:30:00		00:55:00	23:15:00	00:40:00
5600000	56000000	1	male	66	4	5	6	15						S822	5	3	S818	6	2																			13	0.965532		S8221	1	1	2013-09-03	08:00:00		18:10:00	17:06:00	18:20:00
5600000	56000000	1	male	31	1	1	5	7						S063	1	4	S066	1	4	S065	1	4	S723	5	3	S224	3	3	S718	6	2							34	0.674089		S7231	2	0	2013-10-03	13:30:00
5600000	56000000	1	male	25	4	5	6	15						S060	1	2	S021	1	3	S723	5	3	S324	5	2	S323	5	2	S001	6	1							19	0.99165		S7230	1	1	2013-12-03	21:30:00		15:40:00	12:37:00	15:30:00
5600000	56000000	1	male	48	4	5	6	15						S060	1	2	S724	5	3	S821	5	2	T810	9	9													13	0.994716		S8210	2	2	13/3/2013	00:30:00		12:00:00	09:40:00	11:45:00
5600000	56000000	1	male	46	4	1	5	10						S066	1	4	S060	1	2	S723	5	3	S121	1	3													25	0.909868		S7230	2	0	14/3/2013	17:30:00
5600000	56000000	1	male	55	4	5	6	15						S823	5	3	S828	5	3	S913	6	2	S923	5	1	S824	5	2	S930	5	2							13	0.965532		S8240	2	1	14/3/2013	11:00:00		21:50:00	20:21:00	21:40:00
5600000	56000000	1	male	54	4	5	6	15						S060	1	2	S823	5	3	S824	5	2	S868	5	2													13	0.994716		S8240	2	1	15/3/2013	17:30:00		19:00:00	17:30:00	18:45:00
5600000	56000000	1	male	14	4	5	6	15						S723	5	3	T810	9	9																			9	0.996108		S7230	1	1	15/3/2013	21:00:00		01:30:00	23:18:00	01:00:00
5600000	56000000	1	male	17	4	5	6	15						S850	5	3	S723	5	3	S325	5	2	S711	6	2	S821	5	2	S624	5	2							13	0.994716		S8210	2	1	15/3/2013	02:00:00		16:00:00	10:42:00	15:50:00
5600000	56000000	1	male	41	4	5	6	15						S822	5	3	S858	5	3	S818	6	2	S801	6	1													13	0.994716		S8221	1	1	15/3/2013	23:30:00		10:20:00	10:00:00	10:10:00
5600000	56000000	2	female	16	4	5	6	15						S060	1	2	S822	5	3	S758	5	3	S818	6	2													17	0.99283		S7280	2	1	16/3/2013	19:00:00		22:50:00	21:20:00	22:35:00
5600000	41000000	1	male	69	4	5	6	15						S063	1	4	S065	1	4	S822	5	3	S818	6	2													29	0.891278		S8221	2	1	16/3/2013	09:30:00		15:45:00	14:37:00	15:25:00
5600000	56000000	2	female	50	1	1	5	7						S065	1	4	S822	5	3	S817	6	2	S810	6	2													29	0.752267		S8220	2	1	16/3/2013	01:00:00		22:35:00	20:30:00	22:05:00
5600000	56000000	1	male	27	4	5	6	15						S822	5	3	S818	6	2																			13	0.994716		S8221	1	1	17/3/2013	23:30:00		17:20:00	10:50:00	17:10:00
	56000000		female	15	4	5	6	15						S822	5	3	S818	6	2																			13	0.994716					18/3/2013	13:30:00
5600000	47000000	2	female	72	4	5	6	15						S724	5	3	S810	6	2	T810	9	9																13	0.965532		S7240	1	1	18/3/2013	06:00:00		22:20:00	18:02:00	21:50:00
5600000	56000000	2	female	80	4	5	6	15						S721	5	3	T810	9	9																			9	0.974416		S7210	1	2	19/3/2013	19:30:00		11:00:00	10:20:00	10:50:00
5600000	55000000	1	male	15	4	5	6	15						S821	5	2	S850	5	3																			9	0.996108		S8210	1	1	19/3/2013	10:50:00		20:30:00	19:30:00	20:15:00
5600000	56000000	1	male	19	1	1	1	3						S368	4	4	S822	5	2	S828	5	2	S272	3	4	S018	6	2										36	0.099531		S8220	2	1	20/3/2013	11:20:00		14:00:00	12:20:00	13:30:00
5600000	56000000	2	female	59	3	1	5	9						S065	1	4	S066	1	3	S821	5	3	S720	5	3	S014	6	1										26	0.581764		S7240	2	1	21/3/2013	04:00:00		17:25:00	16:10:00	17:15:00
5600000	56000000	1	male	62	4	5	6	15						S822	5	3	S821	5	3	S868	5	2	S818	6	2													13	0.965532		S8210	2	1	21/3/2013	04:00:00		18:30:00	13:54:00	18:15:00
5600000	56000000	1	male	62	4	5	6	15						S822	5	3	S821	5	3	S868	5	2	S818	6	2													13	0.965532		S8210	2	1	21/3/2013	04:00:00		18:30:00	13:54:00	18:15:00
5600000	56000000	1	male	69	2	1	6	9						S068	1	5	S010	6	2	S823	5	2																33	0.44829		S8220	1	2	22/3/2013	01:00:00		12:25:00	11:05:00	11:50:00
5600000	56000000	1	male	29	3	2	5	10						S066	1	4	S061	1	4	S823	5	3	S818	6	2													29	0.957506		S8231	2	2	23/3/2013	02:00:00		16:35:00	15:45:00	16:30:00
5600000	56000000	2	female	4	4	5	6	15						S720	5	3	S423	5	2																			9	0.996108		S7200	1	1	24/3/2013	18:00:00		09:20:00	08:40:00	09:10:00
5600000	56000000	2	female	81	4	5	6	15						S720	5	3	S810	6	2	T814	9	9																13	0.932985		S7200	1	0	24/3/2013	18:00:00
5600000	56000000	2	female	14	4	5	6	15						S723	5	3	S270	3	2	S223	3	2																13	0.994716		S7230	1	2	24/3/2013	13:15:00		14:05:00	12:30:00	13:55:00
5600000	56000000	1	male	62	4	5	6	15						S727	5	3	S663	5	2	S718	6	2																13	0.976356		S7271	1	1	24/3/2013	16:55:00		21:05:00	19:45:00	21:00:00
5600000	56000000	2	female	13	4	5	6	15						S060	1	2	S723	5	3	S370	4	3	S361	4	3	S272	3	3	T810	9	9							27	0.984672		S7231	1	2	24/3/2013	13:15:00		17:20:00	15:23:00	17:00:00
5600000	56000000	1	male	15	4	5	6	15						S822	5	3	S818	6	2																			13	0.994716		S8221	1	1	26/3/2013	19:00:00		14:00:00	13:00:00	13:55:00
5600000	56000000	1	male	12	4	5	6	15						S723	5	3	S424	5	2	T810	9	9																9	0.996108		S7230	1	1	26/3/2013	14:30:00		01:15:00	22:14:00	01:00:00
5600000	56000000	1	male	51	4	5	6	15						S723	5	3	S422	5	2	S913	6	2	S930	5	2	T810	9	9	T793	9	9							13	0.994716		S7230	1	1	26/3/2013	13:00:00		01:15:00	23:15:00	01:00:00
	48000000		male	42	4	5	6	15						S823	5	3	S818	6	2																			13	0.989425					27/3/2013	17:05:00
	51000000		male	56	4	5	6	15						S066	1	5	S068	1	5	S018	6	2	S823	5	3	S818	6	2										38	0.804185					27/3/2013	23:55:00
5600000	56000000	1	male	80	4	5	6	15						S720	5	3	S018	6	2																			13	0.965532		S7200	1	0	28/3/2013	15:20:00
5600000	56000000	2	female	54	4	5	6	15						S821	5	2	S834	5	1																			4	0.997346		S8210	1	2	29/3/2013	13:50:00		20:40:00	19:40:00	20:20:00
5600000	53000000	1	male	19	4	5	6	15						S723	5	3	S528	5	2	S008	6	1																10	0.995799		S7230	1	2	30/3/2013	03:30:00		17:45:00	15:00:00	17:35:00
5600000	56000000	2	female	16	4	5	6	15						S060	1	2	S822	5	3	S817	6	2																17	0.99283		S8221	1	1	30/3/2013	14:00:00		11:00:00	10:17:00	10:50:00
5600000	56000000	1	male	19	4	5	6	15						S723	5	3	T810	9	9																			9	0.996108		S7230	1	1	30/3/2013	09:30:00		13:35:00	11:47:00	13:25:00
5600000	56000000	1	male	65	4	5	6	15						S822	5	3	S818	6	2																			13	0.976356		S8221	1	2	31/3/2013	16:00:00		15:00:00	14:25:00	14:55:00
5600000	56000000	1	male	25	4	5	6	15						S723	5	3	T810	9	9																			9	0.996108		S7230	1	1	31/3/2013	13:40:00		21:20:00	19:30:00	21:05:00
	56000000		male	20	4	5	6	15						S060	1	2	S010	6	2	S823	5	2																12	0.995105					31/3/2013	17:33:00
5600000	56000000	1	male	57	4	5	6	15						S723	5	3	S761	5	2	S711	6	2																13	0.976356		S7231	1	1	2013-01-04	08:00:00		18:00:00	15:36:00	17:50:00
5600000	56000000	1	male	39	4	5	6	15						S821	5	2	T810	9	9																			4	0.997346		S8210	1	1	2013-01-04	01:00:00		23:15:00	22:30:00	23:05:00
5600000	56000000	1	male	17	4	5	6	15						S062	1	3	S822	5	3	S525	5	2	S818	6	2													22	0.989509		S8220	2	0	2013-03-04	22:00:00
	56000000		female	44	1	1	4	6						S066	1	4	S063	1	4	S010	6	2	S822	5	2													24	0.816788					2013-04-04	07:30:00
5600000	56000000	2	female	48	4	5	6	15						S724	5	3	S525	5	2	S528	5	2																9	0.996108		S8230	1	1	2013-04-04	07:20:00		02:00:00	22:55:00	01:45:00
5600000	56000000	1	male	21	4	5	6	15						S223	3	3	S818	6	2	S822	5	3																22	0.989509		S8220	1	2	2013-05-04	13:30:00		14:35:00	13:20:00	14:25:00
5600000	56000000	2	female	11	4	5	6	15						S822	5	2	S618	6	2																			8	0.996395		S8221	1	1	2013-05-04	15:00:00		21:35:00	19:55:00	21:25:00
5600000	56000000	1	male	18	1	1	5	7						S062	1	4	S060	1	2	S722	5	3	T810	9	9													25	0.805015		S7220	1	1	2013-05-04	13:20:00		21:55:00	18:55:00	21:45:00
5600000	56000000	1	male	34	4	5	6	15						S060	1	2	S723	5	3																			13	0.994716		S7230	1	0	2013-08-04	18:00:00
5600000	56000000	1	male	46	4	5	6	15						S060	1	2	S724	5	3	S718	6	2	S800	6	1	S098	1	1	S018	6	2							17	0.99283		S7241	1	1	2013-08-04	18:00:00		22:05:00	21:30:00	21:55:00
5600000	55000000	1	male	71	4	2	6	12						S720	5	3	S010	6	2																			13	0.919722		S7200	1	0	2013-09-04	13:30:00
5600000	56000000	1	male	17	4	5	6	15						S823	5	2	S808	6	1																			5	0.997135		S8230	1	1	2013-09-04	15:00:00		12:00:00	11:00:00	11:40:00
	52000000		male	69	1	1	1	3						S066	1	4	S723	5	3																			25	0.093179					2013-11-04	21:00:00
5600000	56000000	1	male	61	3	1	6	10						S361	4	3	S225	3	4	S228	3	2	S823	5	2	S724	5	3	T794	9	9							34	0.42938		S7241	3	1	2013-11-04	20:00:00		04:15:00	23:34:00	04:00:00
5600000	56000000	1	male	18	1	1	5	7						S066	1	4	S063	1	4	S061	1	3	S728	5	3	S010	6	2										29	0.752267		S7280	2	0	2013-12-04	16:00:00
5600000	56000000	1	male	24	4	5	6	15						S060	1	2	S724	5	3	S820	5	2	S018	6	2	T841	9	9										17	0.99283		S7240	1	1	2013-12-04	03:00:00		19:00:00	15:50:00	18:50:00
5600000	56000000	1	male	17	4	5	6	15						S822	5	2	S831	5	2																			4	0.997346		S8220	1	1	13/4/2013	10:00:00		18:50:00	17:48:00	18:45:00
5600000	56000000	2	female	44	4	5	6	15						S822	5	2	S826	5	2																			4	0.997346		S8220	1	1	13/4/2013	13:00:00		13:15:00	11:35:00	13:05:00
5600000	56000000	1	male	28	4	5	6	15						S822	5	3	S818	6	2																			13	0.994716		S8221	1	1	13/4/2013	08:40:00		21:40:00	20:47:00	21:30:00
5600000	56000000	1	male	12	4	5	6	15						S723	5	3	S525	5	2																			9	0.996108		S7230	1	1	14/4/2013	20:45:00		22:20:00	21:00:00	22:05:00
5600000	56000000	1	male	20	4	5	6	15						S823	5	2	S808	6	1																			5	0.997135		S8230	1	1	14/4/2013	14:10:00		21:55:00	20:40:00	21:45:00
5600000	56000000	2	male	46	4	5	6	15						S130	1	3	S270	3	2	S823	5	2	S330	4	3	S121	1	3	S224	3	3							27	0.984672		S8230	2	2	14/4/2013	04:30:00		12:40:00	11:48:00	12:30:00
	54000000		male	21	1	1	5	7						S060	1	2	S720	5	3	S018	6	2																17	0.958612					15/4/2013	03:33:00
5600000	56000000	1	male	10	4	5	6	15						S723	5	3	S822	5	3	S099	1	1	S818	6	2													14	0.994297		S8221	2	1	15/4/2013	20:40:00		1 day, 0:00:00	21:30:00	23:50:00
5600000	56000000	1	male	9	4	1	5	10						S068	1	4	S066	1	4	S062	1	3	S029	1	2	S822	5	2	S143	1	2							20	0.936791		S8220	1	1	16/4/2013	15:30:00		15:50:00	14:33:00	15:40:00
5600000	56000000	1	male	42	4	1	6	11						S060	1	3	S722	5	3	S311	6	2	T798	9	9	T846	9	9										22	0.86333		S7220	1	1	16/4/2013	11:00:00		22:35:00	22:20:00	22:30:00
5600000	56000000	1	male	23	4	5	6	15						S822	5	3	S818	6	2																			13	0.994716		S8221	1	1	16/4/2013	19:36:00		22:20:00	21:30:00	22:10:00
5600000	56000000	1	male	45	4	5	6	15						S060	1	2	S822	5	2	S010	6	1																9	0.996108		S7241	1	1	16/4/2013	03:30:00		16:50:00	15:26:00	16:40:00
5800000	55000000	1	male	41	4	5	6	15						S822	5	3	S818	6	2																			13	0.994716		S8230	1	1	16/4/2013	11:00:00		17:15:00	16:35:00	17:05:00
5600000	56000000	1	male	21	1	1	3	5						S065	1	4	S060	1	2	S018	6	2	S723	5	3	T794	9	9										29	0.553953		S7231	2	0	16/4/2013	16:00:00
	50000000		male	50	4	5	6	15						S060	1	2	S018	6	2	S822	5	2																12	0.995105					17/4/2013	20:30:00
	56000000		female	35	4	1	6	11						S063	1	3	S010	6	2	S822	5	3																22	0.927063					17/4/2013	23:20:00
5600000	56000000	1	male	10	4	5	6	15						S925	5	2	S823	5	2	S913	6	2	T793	9	9	T810	9	9										8	0.996395		S8230	2	1	18/4/2013	16:35:00		02:15:00	01:04:00	02:05:00
	56000000		male	19	4	5	6	15						S822	5	2	S626	5	1	S610	6	1																5	0.997135					19/4/2013	10:00:00
5600000	56000000	1	male	35	1	2	4	7						S066	1	4	S065	1	4	S823	5	3	S818	6	2	S010	6	2										29	0.90211		S8231	2	0	19/4/2013	01:55:00
5600000	56000000	2	female	79	4	5	6	15						S721	5	3	T810	9	9																			9	0.974416		S7210	1	2	19/4/2013	17:30:00		15:25:00	14:40:00	15:10:00
5600000	56000000	1	male	25	1	1	5	7						S066	1	4	S065	1	4	S062	1	3	S723	5	3	T794	9	9										25	0.926088		S7230	2	0	19/4/2013	03:07:00
	40000000		male	15	4	5	6	15						S822	5	2	S424	5	2																			4	0.997346					19/4/2013	17:00:00
5600000	56000000	2	female	68	4	5	6	15						S721	5	3	S826	5	2																			9	0.974416		S7210	1	2	19/4/2013	04:00:00		18:05:00	16:19:00	17:45:00
5600000	56000000	1	male	49	4	5	6	15						S724	5	3	S817	6	2	T810	9	9																13	0.998322		S7241	1	1	22/4/2013	04:00:00		12:00:00	10:05:00	11:45:00
5600000	56000000	1	male	20	4	5	6	15						S272	3	3	S723	5	3	S828	5	2	S920	5	2	S298	3	1										18	0.992262		S7230	2	1	23/4/2013	21:30:00		13:45:00	10:55:00	13:35:00
	56000000		male	49	4	5	6	15						S822	5	3	S818	6	2																			13	0.994716					23/4/2013	12:30:00
	55000000		male	68	4	5	6	15						S822	5	3	S818	6	2	S523	5	2																13	0.965532					23/4/2013	15:00:00
	56000000		male	16	4	5	6	15						S060	1	2	S822	5	2																			8	0.996395					24/4/2013	13:00:00
	56000000		male	35	1	1	1	3						S068	1	5	S018	6	2	S822	5	3	S818	6	2													38	0.015286					24/4/2013	11:26:00
5600000	56000000	1	male	42	4	5	6	15						S060	1	2	S723	5	3	S134	1	1																13	0.994716		S7230	1	2	24/4/2013	14:00:00		11:40:00	10:13:00	11:30:00
5600000	50000000	1	male	34	2	1	5	8						S066	1	4	S061	1	3	S723	5	3	S017	6	2	S718	6	2										29	0.90211		S7231	2	1	25/4/2013	17:30:00		00:35:00	22:36:00	00:25:00
5600000	56000000	2	female	25	4	5	6	15						S822	5	2	S837	5	2	S817	6	2																8	0.996395		S8220	1	1	25/4/2013	18:00:00		22:35:00	21:38:00	22:25:00
5600000	56000000	1	male	15	4	5	6	15						S821	5	2	T793	9	9																			4	0.997346		S8211	1	1	26/4/2013	08:00:00		19:40:00	18:07:00	19:30:00
5600000	50000000	1	male	16	4	5	6	15						S850	5	3	S821	5	2	T796	9	9																9	0.996108		S8210	2	1	27/4/2013	21:00:00		07:20:00	01:35:00	07:00:00
5600000	56000000	1	male	35	4	5	6	15						S060	1	2	S723	5	3	S131	1	2	S141	1	3	T810	9	9										18	0.992262		S7230	2	2	29/4/2013	22:30:00		14:10:00	11:00:00	13:55:00
5600000	51000000	2	female	66	4	5	6	15						S720	5	3	T810	9	9																			9	0.974416		S7200	1	2	30/4/2013	04:00:00		10:35:00	09:44:00	10:25:00
5600000	52000000	1	male	18	4	5	6	15						S823	5	3	S970	5	3	S913	6	2	S825	5	2	S008	6	1										13	0.994716		S8231	1	1	30/4/2013	13:00:00		21:00:00	19:45:00	20:45:00
5600000	56000000	1	male	42	1	1	1	3						S066	1	4	S022	2	2	S858	5	3	S822	5	3	S423	5	2	S015	6	2							29	0.336836		S8221	2	1	2013-02-05	12:00:00		20:50:00	18:45:00	20:35:00
5600000	56000000	2	female	6	4	5	6	15						S723	5	3	S420	5	2																			9	0.996108		S7230	1	1	2013-02-05	17:00:00		13:55:00	13:15:00	13:40:00
5600000	56000000	1	male	59	4	5	6	15						S361	4	4	S270	3	3	S978	5	4	S823	5	3	S722	5	3	T793	9	9							41	0.765354		S7220	2	1	2013-02-05	18:00:00		02:00:00	22:31:00	23:40:00
5600000	55000000	2	female	75	4	5	6	15						S720	5	3	T810	9	9																			9	0.974416		S7200	1	2	2013-02-05	09:00:00		10:20:00	08:55:00	10:10:00
5600000	56000000	1	male	4	4	5	6	15						S060	1	2	S723	5	3																			13	0.994716		S7230	1	1	2013-02-05	06:30:00		12:15:00	11:25:00	12:00:00
5600000	56000000	1	male	26	4	5	6	15						S724	5	3	S630	5	2	S610	6	1																10	0.995799		S7240	1	0	2013-03-05	01:50:00
5600000	56000000	1	male	55	4	5	6	15						S822	5	3	S818	6	2	T360	9	9																13	0.965532		S8221	1	1	2013-03-05	17:00:00		21:20:00	19:59:00	21:15:00
5600000	56000000	1	male	22	4	5	6	15						S828	5	2	S823	5	2	S900	6	1																5	0.997135		S8230	2	2	2013-03-05	22:10:00		20:10:00	19:35:00	20:00:00
5600000	41000000	1	male	14	4	5	6	15						S060	1	2	S723	5	3	S525	5	2																13	0.994716		S7230	1	1	2013-03-05	05:30:00		16:55:00	15:03:00	16:40:00
5600000	53000000	1	male	62	4	5	6	15						S851	5	3	S821	5	3	S324	5	2	S730	5	2	S862	5	2	S831	5	2							9	0.94982		S8211	2	1	2013-03-05	14:40:00		22:35:00	20:20:00	22:30:00
5600000	54000000	1	male	24	4	5	6	15						S060	1	2	S723	5	3	T810	9	9																13	0.994716		S7231	1	1	2013-03-05	01:50:00		15:30:00	13:56:00	15:15:00
5600000	56000000	2	female	48	4	5	6	15						S822	5	2	S823	5	2																			4	0.997346		S8230	2	2	2013-04-05	16:00:00		17:00:00	15:40:00	16:50:00
5600000	56000000	1	male	14	4	5	6	15						S823	5	2	T814	9	9																			4	0.997346		S8230	1	1	2013-05-05	18:19:00		21:45:00	21:30:00	21:35:00
5600000	56000000	2	female	81	4	5	6	15						S721	5	3	S720	5	3																			9	0.974416		S7210	1	2	2013-05-05	06:00:00		15:00:00	13:29:00	14:20:00
5600000	56000000	1	male	10	4	5	6	15						S822	5	2	S818	6	2																			8	0.996395		S8221	1	1	2013-07-05	08:30:00		00:05:00	23:41:00	23:55:00
5600000	56000000	2	female	78	4	5	6	15						S720	5	3	T810	9	9																			9	0.974416		S7200	1	2	2013-08-05	17:00:00		11:25:00	10:41:00	11:20:00
5600000	56000000	1	male	22	4	5	6	15						S060	1	2	S723	5	3																			13	0.994716		S7230	1	1	2013-08-05	08:30:00		13:00:00	12:02:00	12:40:00
5600000	56000000	1	male	18	4	5	6	15						S060	1	2	S822	5	3	S818	6	2																17	0.99283		S8221	1	1	2013-09-05	01:26:00		19:50:00	18:41:00	19:40:00
5600000	56000000	1	male	43	4	5	6	15						S722	5	3	S808	6	1	S889	5	4	T842	9	9	T846	9	9	T810	9	9							17	0.971592		S7221	1	1	2013-09-05	22:00:00		02:20:00	00:43:00	02:10:00
5600000	52000000	2	female	47	4	5	6	15						S060	1	2	S822	5	3	S818	6	2																17	0.99283		S8221	1	1	2013-10-05	15:30:00		14:59:00	13:55:00	14:50:00
5600000	55000000	1	male	44	4	5	6	15						S823	5	3	S817	6	2																			13	0.994716		S8231	1	1	2013-10-05	07:50:00		23:25:00	21:16:00	23:15:00
5600000	55000000	1	male	46	4	5	6	15						S060	1	2	S724	5	3	S822	5	2	S420	5	2	S818	6	2										17	0.985677		S8220	2	1	2013-11-05	15:00:00		01:50:00	23:04:00	01:40:00
5600000	55000000	1	male	15	4	5	6	15						S060	1	2	S822	5	3	T796	9	9	T810	9	9													13	0.994716		S8221	1	1	14/5/2013	09:00:00		14:25:00	13:41:00	14:50:00
5600000	56000000	1	male	42	4	5	6	15						S720	5	3	S423	5	2	S730	5	3	S060	1	2													13	0.994716		S7200	2	1	14/5/2013	19:30:00		00:50:00	00:06:00	00:40:00
5600000	56000000	1	male	26	4	5	6	15						S060	1	2	S723	5	3	T810	9	9																13	0.994716		S7230	1	1	14/5/2013	23:40:00		20:35:00	18:50:00	20:25:00
5600000	56000000	2	female	15	4	5	6	15						S822	5	2	S525	5	2																			4	0.997346		S8220	1	1	14/5/2013	18:00:00		10:15:00	09:35:00	10:05:00
5600000	56000000	1	male	46	4	5	6	15						S060	1	2	S272	3	3	S823	5	2	S368	4	3	S324	5	2	S730	5	2							22	0.989509		S8220	1	1	14/5/2013	23:40:00		16:45:00	14:18:00	16:20:00
5600000	51000000	1	male	4	4	5	6	15						S823	5	2	S930	5	2																			4			S8230	1	1	15/5/2013	11:00:00		11:50:00	11:30:00	11:40:00
5600000	55000000	1	male	35	4	5	6	15						S060	1	2	S724	5	3	S828	5	2	S910	6	2	T810	9	9										17	0.99283		S7240	1	1	15/5/2013	17:10:00		21:15:00	19:09:00	21:00:00
5600000	56000000	1	male	44	4	5	6	15						S827	5	2	S822	5	3	S821	5	3	S824	5	2	T796	9	9										9	0.996108		S8240	2	1	15/5/2013	22:40:00		06:20:00	04:08:00	06:10:00
5600000	56000000	2	female	17	4	5	6	15						S820	5	2	S822	5	2																			4	0.997346		S8220	2	1	15/5/2013	08:30:00		00:10:00	22:20:00	00:00:00
5600000	39000000	2	female	78	4	5	6	15						S722	5	3	T810	9	9																			9	0.974416		S7220	1	2	16/5/2013	08:00:00		17:15:00	16:10:00	17:00:00
5600000	43000000	2	female	49	4	5	6	15						S063	1	3	S018	6	2	S822	5	2																17	0.99283		S7230	2	1	16/5/2013	01:50:00		22:25:00	20:31:00	22:15:00
5600000	56000000	1	male	12	3	1	5	9						S066	1	4	S420	5	2	S823	5	3	S910	6	2	S018	6	2										29	0.881302		S8231	1	1	16/5/2013	07:40:00		15:00:00	14:20:00	14:40:00
	56000000		female	47	1	1	4	6						S066	1	5	S064	1	4	S021	1	3	S018	6	2	S823	5	2										33	0.690731					16/5/2013	16:00:00
5600000	56000000	1	male	31	4	5	6	15						S834	5	1	S822	5	2	S819	6	2	S836	5	1													8	0.996395		S8220	2	1	17/5/2013	10:00:00		13:50:00	13:15:00	13:40:00
	56000000		male	44	4	5	6	15						S822	5	2	S723	5	3																			9	0.996108					17/5/2013	10:00:00
5600000	56000000	2	female	73	4	5	6	15						S720	5	3	T810	9	9	T814	9	9																9	0.974416		S7200	1	2	17/5/2013	20:00:00		16:35:00	15:03:00	16:05:00
5600000	56000000	1	male	81	4	5	6	15						S722	5	3	S224	3	2	S272	3	3	S136	1	1													19	0.946438		S7220	1	0	18/5/2013	20:30:00
5600000	56000000	1	male	15	4	1	6	11						S060	1	2	S026	2	2	S024	2	2	S723	5	3	S011	6	1										17	0.949137		S7230	2	1	18/5/2013	21:50:00		15:45:00	10:06:00	15:30:00
5600000	56000000	1	male	50	4	5	6	15						S821	5	2	S850	5	3																			9	0.996108		S8210	1	1	18/5/2013	19:00:00		15:25:00	10:15:00	15:15:00
5600000	56000000	2	female	69	4	5	6	15						S060	1	2	S524	5	3	S720	5	3	S518	6	2													17	0.953711		S7200	2	1	18/5/2013	12:00:00		13:55:00	12:14:00	13:45:00
5600000	55000000	1	male	18	4	5	6	15						S822	5	3	S818	6	2	S398	4	1																14	0.998048		S8221	1	1	19/5/2013	01:20:00		20:55:00	20:10:00	20:45:00
5600000	56000000	1	male	7	4	5	6	15						S822	5	3	S823	5	3	S878	5	4	T793	9	9													16	0.993357		S8231	2	1	19/5/2013	10:00:00		18:05:00	16:44:00	17:55:00
5600000	56000000	1	male	7	4	5	6	15						S822	5	3	S823	5	3	S878	5	4	T793	9	9													16	0.993357		S8231	2	1	19/5/2013	10:00:00		18:05:00	16:44:00	17:55:00
5600000	56000000	1	male	19	1	1	1	3						S066	1	4	S060	1	2	S029	1	2	S729	5	3	S628	5	2	S509	6	1							26	0.03755		S7291	2	0	19/5/2013	21:33:00
5600000	40000000	1	male	35	4	5	6	15						S723	5	3	S900	6	1	S930	5	2	T793	9	9													10	0.995799		S7230	1	1	20/5/2013	09:00:00		19:20:00	15:45:00	19:05:00
5600000	53000000	1	male	44	4	5	6	15						S823	5	2	T810	9	9																			4	0.997346		S8230	1	2	20/5/2013	11:00:00		15:35:00	12:37:00	15:30:00
5600000	56000000	1	male	89	4	5	6	15						S722	5	3	T810	9	9																			9	0.974416		S7220	1	2	21/5/2013	18:00:00		15:40:00	11:39:00	15:25:00
5600000	56000000	1	male	23	3	2	5	10						S060	1	2	S729	5	3	S328	4	3																22	0.974731		S7290	1	0	22/5/2013	06:38:00
5600000	56000000	1	male	21	4	5	6	15						S060	1	2	S729	5	3	S822	5	3	S825	5	2	S820	5	2	S325	5	2							13	0.994716		S8221	2	1	22/5/2013	22:30:00		22:20:00	20:06:00	22:00:00
5600000	56000000	1	male	47	4	5	6	15						S720	5	3	S328	4	3	T841	9	9																18	0.992262		S7200	1	1	23/5/2013	13:50:00		12:30:00	11:24:00	12:25:00
	56000000		male	49	1	1	5	7						S068	1	5	S723	5	3	S822	5	2																34	0.674089					24/5/2013	01:00:00
5600000	56000000	2	female	62	4	5	6	15						S823	5	2	S934	5	1	S968	5	2																4	0.98243		S8231	1	1	24/5/2013	09:00:00		16:15:00	14:40:00	16:05:00
5600000	56000000	1	male	22	4	5	6	15						S723	5	3	S408	6	1	S836	5	1																10	0.995799		S7230	2	1	24/5/2013	17:23:00		11:25:00	10:30:00	11:10:00
5600000	56000000	1	male	3	4	5	6	15						S822	5	2	S808	6	2																			8	0.996395		S8220	1	0	25/5/2013	11:00:00
5600000	56000000	1	male	14	4	5	6	15						S729	5	3	S822	5	2	S525	5	2																9	0.996108		S8220	2	1	26/5/2013	16:20:00		00:20:00	22:00:00	1 day, 0:00:00
5600000	56000000	1	male	14	4	5	6	15						S729	5	3	S822	5	2	S525	5	2																9	0.996108		S8220	2	1	26/5/2013	16:20:00		00:20:00	22:00:00	1 day, 0:00:00
5600000	55000000	2	female	19	4	5	6	15						S821	5	3	S810	6	2	S623	5	2	S626	5	1	S631	5	1										13	0.994716		S8211	1	1	27/5/2013	05:20:00		01:25:00	1 day, 0:00:00	01:05:00
	56000000		male	69	4	5	6	15						S060	1	2	S369	4	3	S822	5	3	S818	6	2													22	0.933483					27/5/2013	12:30:00
5600000	56000000	1	male	25	4	5	6	15						S823	5	3	S818	6	2																			13	0.998322		S8231	1	1	29/5/2013	10:00:00		19:45:00	19:14:00	19:35:00
5600000	56000000	1	male	32	4	5	6	15						S850	5	3	S822	5	3	S808	6	1	S817	6	2	T796	9	9	T810	9	9							13	0.994716		S8221	2	1	30/5/2013	23:00:00		12:05:00	06:30:00	11:20:00
5600000	56000000	1	male	18	4	5	6	15						S060	1	2	S723	5	3																			13	0.994716		S7230	1	2	30/5/2013	08:10:00		19:00:00	17:54:00	18:45:00
	47000000		female	36	4	5	6	15						S060	1	2	S822	5	2																			4	0.997346					31/5/2013	07:10:00
	56000000		male	30	4	5	6	15						S060	1	2	S020	1	2	S822	5	3	S818	6	2													17	0.99283					31/5/2013	01:15:00
5600000	56000000	1	male	42	4	5	6	15						S724	5	3	T810	9	9																			9	0.996108		S7240	1	1	2013-01-06	07:00:00		23:35:00	22:10:00	23:30:00
5600000	56000000	1	male	13	4	5	6	15						S060	1	2	S723	5	3	S525	5	2																13	0.994716		S7230	1	1	2013-01-06	00:27:00		19:25:00	17:40:00	19:05:00
5600000	56000000	1	male	23	4	5	6	15						S822	5	3	S818	6	2	S060	1	2																17	0.99283		S8221	1	1	2013-01-06	20:40:00		23:05:00	21:44:00	21:55:00
5600000	56000000	1	male	46	4	5	6	15						S821	5	2	S620	5	2	S320	4	3	S518	6	2													17	0.985677		S8210	1	1	2013-03-06	02:00:00		13:55:00	12:03:00	13:45:00
	56000000		male	43	4	5	6	15						T093	3	2	S822	5	2																			8	0.996395					2013-03-06	02:30:00
5600000	56000000	1	male	54	4	5	6	15						S823	5	2	T814	9	9																			4	0.997346		S8230	1	1	2013-04-06	15:00:00		17:45:00	15:20:00	17:30:00
	48000000		male	29	4	5	6	15						S822	5	2	S300	6	1																			5	0.997135					2013-05-06	23:30:00
5600000	56000000	1	male	7	1	1	4	6						S063	1	3	S062	1	3	S821	5	2	S018	6	2													17	0.79136		S8210	2	0	2013-05-06	15:30:00
5600000	52000000	1	male	42	3	1	5	9						S354	4	3	S362	4	3	S723	5	3	S370	4	3	S961	5	2										18	0.945299		S7230	2	1	2013-07-06	16:00:00		21:50:00	20:20:00	21:30:00
5600000	56000000	2	female	36	4	5	6	15						S060	1	2	S822	5	2	S018	6	2																12	0.995105		S8220	1	1	2013-07-06	09:26:00		22:02:00	19:22:00	21:55:00
5600000	55000000	2	female	81	4	5	6	15						S721	5	3	T810	9	9																			9	0.974416		S7210	1	2	2013-07-06	06:30:00		12:15:00	11:15:00	12:05:00
5600000	56000000	2	female	61	4	5	6	15						S822	5	3	S010	6	2	S518	6	2	S808	6	1	T793	9	9										13	0.965532		S8221	1	1	2013-08-06	14:00:00		17:30:00	15:40:00	17:25:00
5600000	56000000	1	male	32	4	5	6	15						S723	5	3	S810	6	2	S835	5	1	S060	1	2	S270	3	3	T810	9	9							22	0.989509		S7231	1	1	2013-09-06	20:30:00		17:25:00	15:50:00	17:15:00
5600000	56000000	2	female	21	4	5	6	15						S060	1	2	S720	5	3	S420	5	2	S723	5	3	S010	6	2	S399	4	1							17	0.99283		S7200	2	2	2013-11-06	15:00:00		12:00:00	09:56:00	11:45:00
5600000	47000000	1	male	18	4	5	6	15						S060	1	2	S723	5	3	S018	6	1																14	0.994297		S7230	1	2	2013-11-06	03:47:00		13:05:00	10:57:00	12:55:00
5600000	56000000	1	male	26	4	5	6	15						S060	1	2	S720	5	3	S525	5	2	S810	6	2													17	0.99283		S7200	1	1	2013-12-06	19:30:00		20:50:00	16:20:00	20:35:00
5600000	55000000	2	female	17	4	5	6	15						S060	1	2	S723	5	3	S325	5	2	S017	6	2													17	0.99283		S7230	1	1	13/6/2013	03:03:00		23:10:00	22:19:00	22:50:00
5600000	56000000	1	male	39	4	5	6	15						S066	1	4	S063	1	4	S324	5	2	S720	5	3	S001	6	1	T796	9	9							26	0.985789		S7200	2	1	14/6/2013	23:00:00		20:35:00	17:57:00	19:15:00
	56000000		male	48	1	1	5	7						S063	1	3	S010	6	2	S822	5	2																17	0.884151					14/6/2013	17:00:00
5600000	56000000	1	male	16	4	5	6	15						S060	1	2	S723	5	3	S018	6	2	S025	2	1													17	0.99283		S7230	1	2	15/6/2013	18:00:00		17:15:00	16:23:00	17:10:00
5600000	56000000	1	male	20	4	5	6	15						S060	1	2	S822	5	3	S818	6	2																17	0.99283		S8221	1	1	16/6/2013	08:48:00		18:50:00	17:50:00	18:40:00
5600000	52000000	2	female	85	4	5	6	15						S422	5	2	S721	5	3																			9	0.974416		S7210	2	2	18/6/2013	07:00:00		16:10:00	09:20:00	16:00:00
5600000	56000000	1	male	16	4	5	6	15						S060	1	2	S823	5	3	S818	6	2																17	0.99283		S8231	1	1	19/6/2013	20:00:00		00:45:00	23:20:00	00:20:00
5600000	53000000	1	male	38	4	5	6	15						S060	1	2	S758	5	5	S723	5	3	S420	5	2	S711	6	2	S007	6	1							33	0.975917		S7280	2	1	19/6/2013	17:00:00		21:25:00	20:38:00	21:01:00
5600000	52000000	2	female	45	4	5	6	15						S060	1	2	S822	5	2	S018	6	2																12	0.995105		S8220	1	2	20/6/2013	20:30:00		21:10:00	20:10:00	20:55:00
5600000	50000000	1	male	21	4	5	6	15						S060	1	2	S018	6	2	S723	5	3																17	0.99283		S7230	1	1	20/6/2013	12:00:00		19:25:00	17:38:00	19:10:00
5600000	45000000	2	female	60	4	5	6	15						S060	1	2	S851	5	4	S822	5	3	S818	6	2	S399	4	1										24	0.748282		S8221	2	1	20/6/2013	05:45:00		13:15:00	13:46:00	13:05:00
5600000	53000000	1	female	14	4	5	6	15						S060	1	2	S723	5	3																			13	0.994716		S7230	1	1	21/6/2013	01:08:00		20:40:00	19:35:00	20:30:00
5600000	56000000	1	male	30	4	5	6	15						S060	1	2	S722	5	3	S422	5	2	S822	5	2	S824	5	2										13	0.994716		S8240	2	1	22/6/2013	20:40:00		18:45:00	15:30:00	18:30:00
5600000	56000000	2	female	47	4	5	6	15						S060	1	2	S822	5	2																			8	0.996395		S8220	1	1	23/6/2013	19:00:00		14:00:00	13:01:00	13:50:00
5600000	53000000	1	male	53	1	1	6	8						S270	3	3	S224	3	2	S724	5	3	S949	5	1													18	0.876049		S7240	2	2	24/6/2013	16:16:00		18:00:00	16:10:00	17:25:00
5600000	56000000	2	female	24	4	5	6	15						S060	1	2	S822	5	2	S810	6	2																12	0.995105		S8220	1	1	25/6/2013	03:30:00		13:35:00	12:20:00	13:30:00
5600000	56000000	2	female	16	4	5	6	15						S822	5	3	S817	6	2																			13	0.994716		S8221	1	1	25/6/2013	03:30:00		22:40:00	21:30:00	22:35:00
	56000000		male	15	1	1	4	6						S068	1	5	S021	1	3	S018	6	2	S822	5	3	S825	5	2										38	0.430538					25/6/2013	00:00:00
5600000	56000000	1	male	24	4	5	6	15						S723	5	3	S820	5	2																			9	0.996108		S7230	1	2	25/6/2013	20:30:00		12:30:00	11:06:00	12:15:00
5600000	56000000	2	female	16	4	5	6	15						S723	5	3	S822	5	2	S060	1	2	S837	5	2													13	0.994716		S8220	2	1	25/6/2013	03:30:00		20:10:00	18:59:00	19:50:00
5600000	55000000	1	male	36	4	5	6	15						S821	5	2	S841	5	2																			4	0.997346		S8210	1	1	26/6/2013	22:20:00		18:35:00	17:00:00	18:25:00
5600000	56000000	1	male	35	4	5	6	15						S525	5	2	S823	5	3	S817	6	2																13	0.994716		S8231	2	1	26/6/2013	00:00:00		17:00:00	15:30:00	16:45:00
5600000	55000000	1	male	14	4	5	6	15						S822	5	3	S851	5	3	S858	5	3	T810	9	9													9	0.996108		S8221	1	1	26/6/2013	03:15:00		08:55:00	05:50:00	08:30:00
5600000	56000000	2	female	5	4	5	6	15						S723	5	3	S611	6	2																			13	0.994716		S7230	1	1	28/6/2013	15:00:00		16:50:00	16:08:00	16:45:00
5600000	56000000	1	male	26	4	5	6	15						S723	5	3	S018	6	2																			13	0.994716		S7230	1	2	28/6/2013	22:20:00		17:15:00	15:56:00	16:50:00
5600000	48000000	1	male	43	4	5	6	15						S060	1	2	S270	3	3	S821	5	2																17	0.99283		S8210	2	0	29/6/2013	17:00:00
5600000	56000000	1	male	15	4	5	6	15						S060	1	2	S420	5	2	S724	5	3																13	0.994716		S7240	1	1	29/6/2013	15:00:00		10:35:00	09:00:00	10:00:00
5600000	56000000	1	male	80	4	5	6	15						S724	5	3	S373	4	2																			13	0.965532		S7240	1	1	30/6/2013	08:00:00		12:05:00	10:50:00	11:45:00
5600000	56000000	1	male	42	4	5	6	15						S060	1	2	S724	5	3	S822	5	3	S010	6	2	T810	9	9										17	0.99283		S8221	2	1	30/6/2013	17:00:00		23:40:00	22:45:00	23:25:00
	56000000		male	37	2	1	4	7						S066	1	4	S065	1	4	S064	1	4	S822	5	2													20	0.858385					30/6/2013	16:25:00
5600000	56000000	1	male	25	4	5	6	15						S822	5	3	S817	6	2	T810	9	9	T844	9	9													13	0.994716		S8211	1	1	30/6/2013	15:40:00		00:10:00	23:00:00	1 day, 0:00:00
5600000	56000000	1	male	17	4	5	6	15						S060	1	2	S018	6	2	S723	5	3	S820	5	2	S913	6	2										17	0.99283		S7230	2	0	2013-01-07	17:20:00
5600000	46000000	1	male	49	4	5	6	15						S060	1	2	S835	5	1	S724	5	3	S821	5	2	T793	9	9										13	0.994716		S7240	2	2	2013-01-07	18:50:00		16:20:00	13:51:00	16:00:00
	56000000		male	46	4	5	6	15						S060	1	2	S010	6	2	S822	5	2																12	0.995105					2013-02-07	10:00:00
5700000	56000000	2	female	69	4	5	6	15						S723	5	3	T841	9	9																			9	0.974416		S7200	1	2	2013-02-07	08:00:00		17:30:00	16:00:00	17:15:00
5600000	55000000	1	male	32	4	5	6	15						S060	1	2	S822	5	2	S010	6	1																9	0.996108		S8220	2	0	2013-03-07	13:00:00
5600000	56000000	1	male	46	4	5	6	15						S360	4	5	S060	1	2	S353	4	4	S721	5	3	S420	5	2										38	0.87208		S7210	2	1	2013-03-07	10:15:00		17:45:00	15:38:00	17:40:00
5600000	49000000	1	male	22	4	5	6	15						S361	4	3	S822	5	2	S372	4	3	S821	5	2													13	0.994716		S8210	2	1	2013-04-07	19:30:00		01:50:00	23:15:00	01:45:00
5600000	56000000	1	male	24	4	5	6	15						S060	1	2	S821	5	3	S420	5	2	T793	9	9													13	0.994716		S8211	1	1	2013-04-07	07:30:00		13:55:00	12:53:00	13:45:00
	52000000		male	13	1	1	1	3						S099	1	5	S272	3	4	S723	5	2																45	0.008987					2013-06-07	09:30:00
5600000	56000000	2	female	13	4	5	6	15						S723	5	3	S018	6	2																			13	0.994716		S7230	1	1	2013-06-07	03:58:00		17:35:00	16:20:00	17:20:00
5600000	53000000	1	male	15	1	1	5	7						S066	1	4	S062	1	3	S010	6	2	S823	5	3	S818	6	2	T856	9	9							29	0.752267		S8231	2	2	2013-07-07	14:20:00		17:25:00	15:54:00	17:15:00
5600000	56000000	1	male	16	4	5	6	15						S060	1	2	S018	6	2	S723	5	3	S520	5	2	S624	5	2	S717	6	2							17	0.99283		S7231	1	2	2013-07-07	14:20:00		19:05:00	16:20:00	19:00:00
5600000	56000000	1	male	46	4	5	6	15						S823	5	2	T793	9	9																			4	0.997346		S8231	1	1	2013-07-07	14:10:00		02:30:00	23:15:00	02:00:00
5600000	55000000	1	male	13	4	5	6	15						S060	1	2	S823	5	2																			8	0.996395		S8230	1	1	2013-08-07	08:00:00		18:55:00	18:40:00	18:45:00
5600000	56000000	1	male	11	4	5	6	15						S823	5	2	S808	6	1																			5	0.997135		S8230	1	1	2013-08-07	18:00:00		22:15:00	21:52:00	22:05:00
	56000000		male	42	4	5	6	15						S822	5	2	S810	6	2																			8	0.996395					2013-08-07	15:45:00
5600000	56000000	2	female	27	4	5	6	15						S060	1	2	S822	5	2	S018	6	2	T742	9	9													12	0.995105		S8220	1	2	2013-08-07	03:10:00		14:55:00	14:00:00	14:45:00
5600000	56000000	2	female	75	4	5	6	15						S720	5	3	S325	5	2																			9	0.974416		S7200	1	0	2013-09-07	08:00:00
5600000	56000000	1	male	53	4	5	6	15						S823	5	3	S878	5	4	S978	5	4	S920	5	2	S922	5	2	S851	5	3							16	0.986722		S8231	2	1	2013-10-07	10:30:00		16:45:00	15:20:00	16:35:00
5600000	55000000	1	male	17	4	5	6	15						S723	5	3	S622	5	2																			9	0.996108		S7231	1	1	2013-10-07	12:15:00		16:30:00	14:30:00	16:15:00
5600000	53000000	2	female	39	4	5	6	15						S060	1	2	S822	5	2	S423	5	2	S224	3	2	S272	3	3	S422	5	2							17	0.99283		S8220	1	2	2013-11-07	09:00:00		14:50:00	12:58:00	14:25:00
5600000	56000000	2	female	37	4	5	6	15						S822	5	2	S824	5	2																			4	0.997346		S8240	2	0	2013-12-07	20:00:00
5600000	56000000	1	male	16	1	1	4	6						S061	1	3	S723	5	3	S520	5	2	S568	5	2	S528	5	2										18	0.876049		S7230	1	1	2013-12-07	20:00:00		15:35:00	12:00:00	15:15:00
5600000	56000000	1	male	22	4	5	6	15						S063	1	4	S722	5	4	T794	9	9																32	0.977657		S7220	2	0	13/7/2013	00:20:00
5600000	56000000	1	male	25	4	5	6	15						S822	5	2	S500	6	1																			5	0.997135		S8221	1	1	14/7/2013	00:30:00		22:25:00	19:34:00	22:15:00
5600000	47000000	2	female	27	4	5	6	15						S721	5	3	S509	6	1	S908	6	1																10	0.995799		S7210	1	2	16/7/2013	13:38:00		16:40:00	14:55:00	16:35:00
5600000	56000000	2	female	4	4	5	6	15						S878	5	3	S852	5	3	S868	5	2	S821	5	2	S740	5	2	T796	9	9							9	0.999084		S8211	2	1	17/7/2013	19:30:00		04:40:00	01:09:00	03:45:00
	56000000		male	18	1	1	4	6						S068	1	5	S066	1	5	S822	5	3																34	0.674089					18/7/2013	10:00:00
5600000	56000000	1	male	18	4	5	6	15						S060	1	2	S822	5	2	S018	6	2	T795	9	9													12	0.995105		S8220	1	1	19/7/2013	00:00:00		00:55:00	23:27:00	00:20:00
5600000	56000000	2	female	72	4	5	6	15						S724	3	3	S829	5	2																			13	0.965532		S7240	2	0	19/7/2013	23:20:00
5600000	56000000	1	male	49	4	5	6	15						S060	1	2	S822	5	3	S828	5	3	S318	6	1	S422	5	2										14	0.994297		S8221	1	1	19/7/2013	23:57:00		03:40:00	02:32:00	03:30:00
5600000	54000000	1	male	35	4	5	6	15						S060	1	2	S723	5	3	S623	5	1																13	0.994716		S7230	1	1	19/7/2013	15:00:00		23:50:00	21:55:00	23:30:00
5600000	56000000	1	male	48	4	5	6	15						S958	5	3	S961	5	2	S823	5	3	S942	5	2													9	0.997887		S8231	2	1	19/7/2013	16:00:00		19:45:00	18:40:00	19:35:00
5600000	56000000	1	male	35	4	5	6	15						S060	1	2	S724	5	3	S810	6	2																17	0.99283		S7241	1	1	21/7/2013	15:30:00		22:20:00	21:31:00	22:15:00
5600000	56000000	1	male	84	2	1	5	8						S063	1	5	S822	5	2	T794	9	9																29	0.311211		S8220	2	0	21/7/2013	08:00:00
5600000	56000000	1	male	36	4	1	6	11						S060	1	3	S723	5	3	S272	3	3	S526	5	2	S370	4	3	S273	3	2							27	0.896453		S7230	1	2	21/7/2013	14:30:00		16:15:00	13:18:00	15:55:00
5600000	56000000	1	male	23	4	5	6	15						S723	5	3	S828	5	3	S818	6	2	T810	9	9													13	0.994716		S7230	2	1	22/7/2013	15:00:00		21:05:00	20:10:00	20:55:00
5600000	56000000	1	male	31	4	5	6	15						S064	1	4	S063	1	3	S422	5	2	S723	5	3	S224	3	2	T810	9	9							29	0.982173		S7230	2	1	22/7/2013	12:00:00		02:45:00	01:53:00	02:35:00
5600000	56000000	1	male	28	4	5	6	15						S821	5	3	S800	6	2	S818	6	2	T793	9	9													13	0.994716		S8211	1	1	23/7/2013	01:00:00		17:55:00	16:28:00	17:44:00
5600000	56000000	1	male	36	4	5	6	15						S823	5	3	S818	6	2	S868	5	2																13	0.998322		S8231	1	1	25/7/2013	19:30:00		20:55:00	19:35:00	20:50:00
5600000	56000000	1	male	37	4	5	6	15						S723	5	3	S711	6	2	T814	9	9	T810	9	9													13	0.998322		S7231	1	1	25/7/2013	11:00:00		23:20:00	21:41:00	23:15:00
5600000	56000000	1	male	15	4	5	6	15						S060	1	2	S723	5	3	S420	5	2	S800	6	1	S018	6	2	T810	9	9							17	0.99283		S7230	1	1	26/7/2013	08:00:00		21:20:00	14:46:00	21:00:00
5600000	56000000	1	male	16	4	5	6	15						S723	5	3	S422	5	2	S822	5	2	T810	9	9													9	0.996108		S8220	2	1	26/7/2013	08:00:00		00:35:00	22:35:00	00:30:00
5600000	56000000	2	female	71	4	5	6	15						S822	5	3	S818	6	2	T810	9	9																13	0.965532		S8221	1	1	26/7/2013	15:00:00		14:20:00	12:50:00	14:10:00
5600000	56000000	1	male	61	4	5	6	15						S720	5	3	S724	5	3	S820	5	2																9	0.974416		S7240	2	1	27/7/2013	17:20:00		15:35:00	13:20:00	15:25:00
5600000	56000000	1	male	88	4	5	6	15						S822	5	2	S878	5	3	S889	5	3	T810	9	9													9	0.974416		S8221	1	1	30/7/2013	12:30:00		15:50:00	14:25:00	15:30:00
5600000	56000000	1	male	54	4	5	6	15						S822	5	3	S818	6	2																			13	0.994716		S8221	1	1	31/7/2013	17:00:00		13:50:00	12:40:00	13:35:00
5600000	56000000	1	male	15	4	5	6	15						S723	5	3	S525	5	2	S828	5	3	S818	6	2	T810	9	9										13	0.994716		S7230	1	1	2013-01-08	18:00:00		23:15:00	19:30:00	23:00:00
5600000	56000000	2	female	52	4	5	6	15						S060	1	2	S724	5	3	S364	4	3	S024	2	2	S015	6	1	T810	9	9							22	0.989509		S7240	1	2	2013-01-08	14:20:00		11:40:00	09:48:00	11:30:00
5600000	56000000	1	male	47	4	5	6	15						S060	1	2	S723	5	3	S008	6	1																14	0.994297		S7230	1	2	2013-01-08	19:50:00		15:25:00	14:40:00	15:20:00
5600000	56000000	1	male	30	4	5	6	15						S822	5	2	S000	6	1																			5	0.997135		S8220	1	1	2013-02-08	21:00:00		22:50:00	21:29:00	22:40:00
5600000	56000000	1	male	52	4	5	6	15						S520	5	2	S821	5	2																			4	0.997346		S8210	2	1	2013-02-08	19:20:00		21:50:00	20:58:00	21:40:00
5600000	56000000	1	male	14	4	5	6	15						S060	1	2	S723	5	3	S923	5	2	S958	5	2	S948	5	2	T810	9	9							13	0.994716		S7231	1	1	2013-02-08	20:00:00		01:20:00	23:20:00	01:10:00
	56000000		male	55	4	5	6	15						S822	5	2	S825	5	2																			4	0.98243					2013-02-08	10:00:00
5600000	40000000	2	female	46	4	5	6	15						S320	4	3	S343	4	3	S724	5	3																18	0.992262		S7240	2	1	2013-02-08	10:00:00		14:05:00	09:30:00	13:45:00
5600000	56000000	1	male	21	4	5	6	15						S060	1	2	S822	5	3	S818	6	2	T796	9	9	T841	9	9										17	0.99283		S8221	1	1	2013-05-08	04:54:00		15:10:00	12:40:00	14:45:00
5600000	52000000	1	male	29	4	5	6	15						S822	5	2	S820	5	2																			4	0.997346		S8220	1	1	2013-05-08	12:45:00		00:35:00	22:48:00	00:25:00
5600000	49000000	2	female	86	4	5	6	15						S723	5	3	T810	9	9																			9	0.974416		S7230	1	2	2013-07-08	13:00:00		14:05:00	12:09:00	13:45:00
	53000000		male	42	4	5	6	15						S823	5	3	S818	6	2	T846	9	9																13	0.994716					2013-10-08	22:00:00
5600000	56000000	2	female	54	4	5	6	15						S026	2	2	S024	2	2	S724	5	3																13	0.994716		S7240	1	2	2013-10-08	05:00:00		15:45:00	11:56:00	15:30:00
5600000	56000000	1	male	48	4	5	6	15						S822	5	2	S223	3	2																			8	0.996395		S8220	1	2	2013-11-08	12:30:00		19:20:00	18:30:00	19:10:00
5600000	56000000	1	male	68	4	5	6	15						S822	5	3	S818	6	2																			13	0.965532		S8221	1	1	16/8/2013	15:55:00		15:30:00	14:12:00	15:20:00
5600000	56000000	2	female	15	4	5	6	15						S821	5	2	T810	9	9																			4	0.997346		S8210	1	2	16/8/2013	17:00:00		17:10:00	16:02:00	17:00:00
	56000000		female	76	4	5	6	15						S723	5	3	S723	5	1	S008	6	1	S810	6	1													10	0.97243					21/8/2013	09:25:00
5600000	55000000	1	male	17	4	5	6	15						S822	5	3	S817	6	1																			10	0.995799		S8221	1	1	22/8/2013	16:30:00		20:40:00	19:57:00	20:30:00
5600000	50000000	1	male	17	4	5	6	15						S060	1	2	S723	5	3	S810	6	2	T810	9	9	T793	9	9										17	0.99283		S7230	1	1	23/8/2013	19:40:00		21:55:00	21:00:00	21:45:00
5600000	56000000	1	male	58	4	5	6	15						S823	5	2	S861	5	2	S851	5	3																9	0.986967		S8231	1	1	23/8/2013	17:00:00		02:45:00	23:30:00	02:35:00
	56000000		male	80	4	5	6	15						S525	5	2	S721	5	2																			4	0.98243					23/8/2013	09:00:00
5600000	56000000	1	male	22	4	5	6	15						S822	5	3	S730	5	3	S720	5	3	S818	6	2													13	0.994716		S7200	2	1	24/8/2013	18:00:00		05:15:00	03:30:00	05:00:00
5600000	56000000	1	male	19	1	1	4	6						S062	1	3	S721	5	3	S823	5	2	S421	5	2	S510	6	1	S010	6	1							19	0.867466		S8230	2	1	24/8/2013	20:20:00		20:05:00	18:29:00	19:55:00
	51000000		female	21	4	5	6	15						S508	6	1	S808	6	1	S822	5	2																5	0.997135					25/8/2013	11:30:00
5700000	56000000	1	male	28	4	5	6	15						S823	5	2	S908	6	1																			5	0.997135		S8230	1	1	25/8/2013	18:00:00		21:10:00	20:22:00	21:00:00
5700000	56000000	1	male	38	4	5	6	15						S060	1	2	S720	5	3	S730	5	3	S525	5	2													13	0.994716		S7200	2	1	26/8/2013	11:50:00		19:45:00	19:16:00	19:30:00
5600000	56000000	1	male	51	4	5	6	15						S723	5	3	S823	5	2	S841	5	2																9	0.9922		S8230	2	1	26/8/2013	02:10:00		23:10:00	21:19:00	22:50:00
5600000	56000000	1	male	51	4	5	6	15						S723	5	3	S823	5	2	S841	5	2																9	0.9922		S8230	2	1	26/8/2013	02:10:00		23:10:00	21:19:00	22:50:00
	51000000		male	15	4	5	6	15						S823	5	2	S908	6	1	S508	6	1																5	0.997135					27/8/2013	10:00:00
5700000	56000000	1	male	13	4	5	6	15						S060	1	2	S723	5	3																			13	0.994716		S7230	1	1	29/8/2013	16:40:00		22:45:00	21:58:00	22:35:00
5700000	56000000	1	male	21	4	5	6	15						S272	3	3	S724	5	3	S823	5	2	S361	4	3	T846	9	9										27	0.984672		S8230	2	1	29/8/2013	16:00:00		03:35:00	01:15:00	03:25:00
5700000	56000000	1	male	19	4	5	6	15						S822	5	2	S025	2	1																			5	0.997135		S8220	1	1	29/8/2013	08:00:00		00:20:00	23:30:00	00:10:00
5700000	56000000	1	female	85	4	5	6	15						S060	1	2	S720	5	3																			13	0.965532		S7200	1	0	29/8/2013	12:00:00
5700000	56000000	2	female	37	4	5	6	15						S723	5	3	S822	5	3	S817	6	2																13	0.994716		S7230	2	1	29/8/2013	16:00:00		21:35:00	20:30:00	21:25:00
	56000000		female	18	1	1	1	3						S369	4	4	S328	4	4	S723	5	3																25	0.040427					30/8/2013	07:00:00
5700000	56000000	1	male	20	1	1	4	6						S065	1	4	S066	1	4	S060	1	2	S723	5	3	S021	1	3										25	0.926088		S7230	1	2	31/8/2013	04:10:00		17:45:00	15:06:00	17:25:00
5700000	56000000	1	male	22	4	5	6	15						S060	1	2	S822	5	2																			8	0.996395		S8220	1	1	2013-01-09	04:45:00		14:00:00	13:00:00	13:50:00
5700000	52000000	1	male	20	4	5	6	15						S060	1	2	S723	5	3	S528	5	2	S018	6	2													17	0.99283		S7230	1	2	2013-01-09	04:10:00		14:15:00	13:00:00	14:05:00
5700000	56000000	1	male	20	4	5	6	15						S060	1	2	S723	5	3																			13	0.994716		S7230	1	1	2013-02-09	01:00:00		15:00:00	13:46:00	14:50:00
5700000	56000000	1	male	36	4	5	6	15						S060	1	2	S364	4	3	S728	5	3	S324	5	2	S398	4	1	S730	5	3							22	0.989509		S7280	2	1	2013-02-09	02:30:00		07:15:00	06:00:00	07:05:00
5700000	56000000	1	male	45	4	5	6	15						S060	1	2	S822	5	3	S851	5	3	T796	9	9	T793	9	9										13	0.994716		S8221	1	1	2013-03-09	18:00:00		09:25:00	05:30:00	09:10:00
5700000	56000000	1	male	66	4	5	6	15						S822	5	2	S823	5	2																			4	0.98243		S8230	2	1	2013-03-09	14:00:00		14:20:00	12:50:00	14:10:00
5700000	56000000	2	female	3	4	5	6	15						S822	5	3	S818	6	2																			13	0.994716		S8221	1	1	2013-03-09	16:30:00		23:15:00	22:52:00	23:10:00
5700000	56000000	1	male	19	4	5	6	15						S822	5	2	S522	5	2																			4	0.997346		S8220	1	0	2013-04-09	09:00:00
5700000	53000000	1	male	28	4	5	6	15						S060	1	2	S723	5	3	S420	5	2																13	0.994716		S7230	1	1	2013-04-09	22:30:00		23:20:00	23:00:00	23:15:00
5700000	56000000	1	male	46	4	5	6	15						S723	5	3	S721	5	3	S821	5	2																9	0.996108		S8210	2	2	2013-04-09	19:00:00		15:45:00	11:35:00	15:30:00
5700000	56000000	2	female	15	4	5	6	15						S060	1	2	S723	5	3	S522	5	2	S325	5	3													13	0.994716		S7230	1	2	2013-05-09	19:15:00		10:50:00	08:30:00	10:40:00
5700000	56000000	2	female	72	4	5	6	15						S060	1	2	S724	5	3	S526	5	2																13	0.965532		S7240	1	2	2013-06-09	11:00:00		19:00:00	15:50:00	18:40:00
5700000	56000000	1	male	16	4	5	6	15						S723	5	3	S823	5	3	S818	6	2																13	0.987934		S8231	2	1	2013-06-09	02:40:00		20:45:00	20:02:00	20:35:00
5700000	56000000	1	male	71	4	5	6	15						S822	5	2	S010	6	2																			8	0.976262		S8220	1	2	2013-06-09	09:10:00		13:40:00	12:08:00	13:30:00
5700000	56000000	1	male	21	4	5	6	15						S060	1	2	S822	5	3	S820	5	3	S929	5	2	S913	6	2										17	0.99283		S8221	2	1	2013-06-09	21:00:00		17:15:00	12:45:00	17:00:00
	56000000		male	19	1	2	5	8						S062	1	3	S024	2	2	S723	5	3																22	0.940391					2013-06-09	03:20:00
5700000	56000000	1	male	25	4	5	6	15						S060	1	2	S724	5	3	S012	6	1																14	0.994297		S7240	1	2	2013-07-09	22:00:00		19:10:00	18:05:00	19:00:00
5700000	56000000	1	male	16	4	5	6	15						S060	1	2	S723	5	3																			13	0.994716		S7230	1	1	2013-08-09	15:00:00		16:20:00	15:15:00	16:15:00
5700000	56000000	1	male	21	4	5	6	15						S724	5	3	T810	9	9																			9	0.996108		S7240	1	1	2013-08-09	13:00:00		17:50:00	15:00:00	17:40:00
5700000	56000000	1	male	20	4	5	6	15						S722	5	3	S008	6	1	T810	9	9																10	0.995799		S7220	1	2	2013-08-09	02:50:00		19:45:00	19:05:00	19:40:00
5700000	56000000	1	male	20	4	5	6	15						S729	5	3	S711	6	2	S025	2	1	S010	6	2													14	0.994297		S7291	1	1	2013-09-09	11:30:00		09:30:00	08:09:00	08:45:00
5700000	56000000	1	male	54	4	5	6	15						S821	5	2	S867	5	2																			4	0.997346		S8210	1	2	2013-10-09	16:00:00		13:35:00	12:16:00	13:25:00
5700000	56000000	1	male	15	1	1	5	7						S065	1	4	S061	1	3	S723	5	3	S060	1	2													25	0.805015		S7230	1	2	2013-11-09	19:00:00		17:05:00	16:15:00	16:55:00
5700000	56000000	1	male	16	4	5	6	15						S060	1	2	S015	6	1	S024	2	2	S723	5	3	S008	6	1										17	0.99283		S7230	1	2	2013-11-09	19:30:00		16:00:00	13:08:00	14:25:00
5700000	56000000	1	male	15	4	5	6	15						S823	5	2	S837	5	2																			4	0.997346		S8230	1	1	2013-11-09	17:00:00		21:25:00	20:28:00	21:10:00
5700000	56000000	2	female	66	4	5	6	15						S721	5	3	S525	5	2	T810	9	9																9	0.974416		S7210	1	2	2013-12-09	08:00:00		15:10:00	11:52:00	15:00:00
5700000	55000000	1	male	21	4	5	6	15						S723	5	3	S820	5	2																			9	0.996108		S7231	1	1	2013-12-09	15:40:00		23:40:00	22:39:00	23:30:00
5700000	56000000	1	male	21	1	1	1	3						S064	1	4	S423	5	3	S528	5	3	S724	5	3	S270	3	2										29	0.11147		S7240	2	0	13/9/2013	23:00:00
5700000	56000000	2	female	13	4	5	6	15						S821	5	2	T810	9	9																			4	0.997346		S8210	1	1	14/9/2013	16:00:00		20:50:00	20:05:00	20:40:00
5700000	56000000	1	male	73	4	5	6	15						S060	1	2	S273	3	2	S723	5	3	T810	9	9													17	0.953711		S7230	1	2	15/9/2013	12:00:00		12:05:00	11:04:00	12:00:00
5700000	56000000	1	male	55	4	5	6	15						S822	5	3	S818	6	2																			13	0.965532		S8221	1	1	16/9/2013	18:00:00		14:00:00	12:25:00	13:55:00
5700000	56000000	1	male	59	4	5	6	15						S821	5	2	S720	5	3	T810	9	9																9	0.974416		S7200	2	1	17/9/2013	18:30:00		03:00:00	01:23:00	02:50:00
5700000	56000000	1	male	35	4	5	6	15						S060	1	2	S723	5	3	S711	6	2																17	0.99283		S7231	1	1	17/9/2013	20:00:00		13:00:00	11:14:00	12:45:00
5700000	50000000	2	female	56	4	5	6	15						S721	5	3	T810	9	9																			9	0.974416		S7210	1	2	20/9/2013	16:00:00		17:10:00	16:00:00	17:00:00
5700000	56000000	1	male	20	4	5	6	15						S060	1	2	S822	5	2	S810	6	2	T841	9	9													12	0.995105		S8220	2	1	20/9/2013	06:00:00		17:45:00	16:19:00	17:35:00
5700000	56000000	1	male	15	4	5	6	15						S060	1	2	S525	5	2	S624	5	2	S720	5	3	S723	5	3										13	0.994716		S7200	2	1	20/9/2013	18:30:00		23:50:00	18:20:00	23:30:00
5700000	52000000	2	female	70	4	5	6	15						S720	5	3	T810	9	9																			9	0.974416		S7200	1	2	22/9/2013	08:00:00		14:55:00	13:10:00	14:45:00
5700000	56000000	1	male	46	4	5	6	15						S720	5	3	S223	3	2																			13	0.994716		S7200	1	0	24/9/2013	21:00:00
5700000	56000000	1	male	53	4	5	6	15						S721	5	3	T810	9	9																			9	0.996108		S7210	1	2	24/9/2013	18:40:00		13:10:00	10:25:00	13:00:00
5700000	50000000	1	male	67	4	5	6	15						S060	1	2	S822	5	3	S818	6	2																17	0.953711		S7230	1	1	25/9/2013	09:00:00		22:20:00	19:40:00	22:10:00
5700000	56000000	1	male	23	4	5	6	15						S525	5	2	S720	5	3	S723	5	3	S018	6	1													10	0.995799		S7230	2	2	26/9/2013	00:03:00		16:45:00	11:37:00	16:00:00
	56000000		female	59	4	5	6	15						S060	1	2	S823	5	2	S998	5	1																8	0.976262					28/9/2013	00:00:00
5700000	56000000	1	male	15	4	5	6	15						S060	1	2	S224	3	2	S270	3	3	S821	5	2	S013	6	1	T796	9	9							17	0.99283		S8210	2	1	28/9/2013	02:47:00		11:40:00	10:45:00	11:30:00
5700000	56000000	1	male	15	3	1	5	9						S062	1	3	S08	1	2	S025	2	2	S723	5	3													22	0.966915		S7230	1	2	28/9/2013	02:47:00		13:00:00	12:00:00	12:50:00
5700000	56000000	1	male	16	4	5	6	15						S720	5	3	S730	5	3	S420	5	2																9	0.996108		S7200	2	1	28/9/2013	00:00:00		08:00:00	07:10:00	07:30:00
5700000	56000000	2	female	23	4	5	6	15						S822	5	2	S831	5	2																			4	0.997346		S8220	1	1	29/9/2013	21:00:00		16:55:00	15:11:00	16:45:00
5700000	45000000	2	female	13	4	5	6	15						S821	5	3	S525	5	2	S431	5	2																9	0.996108		S8210	1	2	29/9/2013	09:00:00		14:45:00	12:35:00	14:30:00
5700000	56000000	1	male	15	4	5	6	15						S723	5	3	S821	5	2	T810	9	9																9	0.996108		S8210	2	1	30/9/2013	18:00:00		13:40:00	12:20:00	13:30:00
5700000	56000000	1	male	40	4	5	6	15						S822	5	2	S825	5	3																			9	0.996108		S8220	1	1	30/9/2013	20:44:00		16:45:00	14:51:00	16:15:00
5700000	56000000	1	male	31	4	5	6	15						S060	1	2	S723	5	3																			13	0.994716		S7230	1	1	30/9/2013	09:00:00		23:15:00	22:20:00	23:05:00
5700000	56000000	1	male	38	4	5	6	15						S099	1	2	S320	4	3	S723	5	3																22	0.989509		S7230	1	1	30/9/2013	08:00:00		22:35:00	21:29:00	22:20:00
5700000	53000000	1	male	58	4	5	6	15						S722	5	3	T810	9	9																			9	0.974416		S7220	1	2	30/9/2013	16:00:00		16:30:00	14:40:00	16:20:00
5700000	53000000	1	male	48	4	5	6	15						S821	5	2	T810	9	9																			4	0.997346		S8210	1	2	2013-01-10	18:30:00		17:25:00	15:26:00	17:15:00
5700000	56000000	2	female	63	4	5	6	15						S720	5	3	T841	9	9																			9	0.974416		S7200	1	2	2013-02-10	15:10:00		10:00:00	08:45:00	09:45:00
5700000	56000000	2	female	15	3	1	5	9						S066	1	4	S723	5	3	S820	5	2																25	0.909868		S7230	1	1	2013-03-10	15:00:00		21:50:00	19:45:00	21:40:00
5700000	56000000	1	male	48	4	5	6	15						S723	5	3	S324	5	2	S824	5	2	S836	5	1	T810	9	9										9	0.996108		S8240	2	1	2013-03-10	19:30:00		19:05:00	17:25:00	19:00:00
5700000	56000000	1	male	29	4	5	6	15						S823	5	3	S818	6	2	S868	5	2	S841	5	2	S851	5	3										13	0.998322		S8231	1	1	2013-04-10	10:00:00		16:35:00	15:00:00	16:30:00
5700000	56000000	1	male	13	4	5	6	15						S822	5	3	S868	5	2																			9	0.996108		S8221	1	1	2013-04-10	12:00:00		16:35:00	16:12:00	16:30:00
5700000	56000000	1	male	35	1	1	4	6						S064	1	4	S430	5	2	S423	5	2	S822	5	2	S000	6	1										21	0.848789		S8220	2	1	2013-05-10	18:00:00		03:00:00	01:47:00	02:40:00
5700000	56000000	1	male	20	1	1	5	7						S063	1	3	S822	5	3	S021	1	3	S099	1	1	S818	6	1										19	0.95207		S8221	1	1	2013-05-10	12:00:00		16:50:00	15:16:00	16:45:00
5700000	49000000	2	female	90	4	5	6	15						S720	5	3	T810	9	9																			9	0.974416		S7200	1	2	2013-05-10	18:00:00		13:25:00	11:58:00	13:15:00
5700000	56000000	2	female	32	4	5	6	15						S060	1	2	S224	3	3	S420	5	2	S723	5	3													22	0.989509		S7230	1	1	2013-05-10	09:45:00		16:05:00	15:00:00	15:55:00
5700000	53000000	1	male	16	4	5	6	15						S060	1	2	S822	5	2																			8	0.996395		S8220	2	0	2013-08-10	22:05:00
5700000	56000000	1	male	15	4	5	6	15						S060	1	2	S823	5	2	T361	9	9																8	0.996395		S8230	1	1	2013-08-10	14:00:00		23:30:00	22:16:00	23:25:00
	56000000		male	25	4	5	6	15						S062	1	3	S723	5	3	S370	4	3	S010	6	2	S810	6	1										27	0.984672					2013-08-10	22:55:00
5700000	56000000	2	female	28	1	1	4	6						S065	1	5	S525	5	2	S021	1	3	S068	1	4	S727	5	3										34	0.862581		S7200	3	1	2013-09-10	23:30:00		12:30:00	09:26:00	11:22:00
5700000	56000000	1	male	43	4	5	6	15						S822	5	3	S818	6	2																			13	0.994716		S8221	1	1	2013-10-10	18:19:00		18:55:00	16:17:00	18:40:00
5700000	56000000	2	female	34	4	5	6	15						S060	1	2	S720	5	3																			13	0.994716		S7200	1	1	2013-10-10	19:57:00		18:05:00	16:33:00	17:59:00
5700000	56000000	1	male	13	1	1	5	7						S063	1	4	S021	1	3	S823	5	2	S000	6	1													21	0.848789		S8230	2	2	2013-11-10	20:30:00		14:50:00	14:15:00	14:40:00
5700000	55000000	2	female	77	4	5	6	15						S720	5	3	T810	9	9																			9	0.974416		S7200	1	2	2013-11-10	14:00:00		10:40:00	09:09:00	10:05:00
5700000	56000000	1	male	63	4	5	6	15						S328	4	3	S821	5	2	S301	6	1	S912	6	1	T794	9	9										14	0.962883		S8210	1	1	2013-11-10	15:00:00		00:15:00	22:45:00	23:55:00
5700000	56000000	1	male	16	4	5	6	15						S822	5	3	S818	6	2																			13	0.998322		S8221	1	1	2013-12-10	23:40:00		21:00:00	19:20:00	20:45:00
5700000	52000000	1	male	62	4	5	6	15						S060	1	2	S026	2	2	S821	5	3	T793	9	9	T846	9	9	T814	9	9							17	0.953711		S8211	1	1	2013-12-10	20:00:00		03:10:00	01:28:00	02:50:00
5700000	56000000	1	male	24	4	5	6	15						S060	1	2	S724	5	3	S850	5	3																13	0.994716		S7240	1	2	2013-12-10	05:30:00		12:00:00	10:30:00	11:45:00
5700000	56000000	1	male	16	1	2	4	7						S064	1	4	S062	1	3	S723	5	3	S011	6	1	T794	9	9										26	0.920656		S7230	2	2	13/10/2013	00:30:00		11:35:00	10:00:00	11:20:00
5700000	56000000	1	male	15	4	5	6	15						S723	5	3	S525	5	2																			9	0.996108		S7230	1	1	13/10/2013	10:30:00		14:50:00	12:30:00	14:35:00
5700000	56000000	2	female	30	4	5	6	15						S724	5	3	S821	5	3	S001	6	1																10	0.995799		S8211	2	1	14/10/2013	12:10:00		23:20:00	21:34:00	23:00:00
5700000	56000000	2	female	14	4	5	6	15						S723	5	3	S823	5	3	S711	6	2	S618	6	1													13	0.994716		S8231	2	1	15/10/2013	09:30:00		23:00:00	21:35:00	22:50:00
5700000	56000000	2	female	14	4	5	6	15						S723	5	3	S823	5	3	S711	6	2	S618	6	1													13	0.994716		S8231	2	1	15/10/2013	09:30:00		23:00:00	21:35:00	22:50:00
5700000	56000000	1	male	37	2	1	5	8						S060	1	2	S850	5	3	S831	5	2	S721	5	3	S270	3	3	S867	5	2							22	0.838666		S7210	2	1	15/10/2013	10:00:00		02:25:00	22:25:00	02:15:00
5700000	56000000	1	male	27	4	1	6	11						S272	3	3	S361	4	4	S729	5	3																34	0.715373		S7291	2	1	15/10/2013	17:00:00		20:55:00	19:28:00	20:45:00
5700000	56000000	1	male	16	4	5	6	15						S723	5	3	S711	6	2																			13	0.994716		S7231	1	1	15/10/2013	09:30:00		20:10:00	18:47:00	20:00:00
5700000	56000000	1	male	13	4	5	6	15						S823	5	2	S820	5	2	S868	5	2	S810	6	2	S018	6	1										8	0.996395		S8230	1	1	18/10/2013	21:00:00		23:45:00	21:35:00	23:35:00
5700000	56000000	1	male	38	4	5	6	15						S823	5	3	S818	6	2	S862	5	2	T846	9	9													13	0.994716		S8231	1	1	19/10/2013	10:00:00		23:55:00	23:20:00	23:45:00
5700000	55000000	1	male	15	4	5	6	15						S060	1	2	S058	2	2	S728	5	3	S325	5	2													17	0.99283		S7280	2	0	19/10/2013	01:40:00
5700000	56000000	1	male	19	4	4	5	13						S060	1	2	S822	5	2	S020	1	2	S010	6	1													9	0.996108		S8220	1	1	19/10/2013	23:20:00		14:20:00	13:10:00	14:15:00
5700000	52000000	1	male	59	4	5	6	15						S822	5	2	S923	5	2	S224	3	2																8	0.976262		S8220	1	1	19/10/2013	11:00:00		21:50:00	21:20:00	21:45:00
5700000	56000000	1	male	15	4	5	6	15						S065	1	4	S020	1	2	S822	5	2																20	0.990989		S8220	2	0	21/10/2013	12:00:00
5700000	56000000	1	male	37	4	5	6	15						S060	1	2	S822	5	3	S818	6	2																17	0.99283		S8221	1	1	21/10/2013	14:30:00		23:40:00	21:32:00	23:25:00
5700000	39000000	1	male	16	4	5	6	15						S060	1	2	S024	2	2	S723	5	3	S008	6	1													17	0.99283		S7240	1	2	21/10/2013	01:20:00		16:00:00	12:25:00	15:45:00
	56000000		female	6	4	5	6	15						S822	5	2	S824	5	2																			4	0.997346					21/10/2013	19:00:00
5700000	56000000	1	male	18	4	5	6	15						S825	5	2	S823	5	2	S808	6	1																5	0.997135		S8230	2	2	22/10/2013	12:00:00		13:15:00	12:24:00	13:05:00
5700000	56000000	1	male	18	4	5	6	15						S723	5	3	S223	3	2	S270	3	2	S361	4	3	S360	4	3										22	0.989509		S7230	1	1	24/10/2013	07:00:00		17:15:00	15:36:00	17:05:00
5700000	56000000	1	male	28	4	5	6	15						S062	1	3	S723	5	3	S270	3	3	S224	3	3	T810	9	9										27	0.984672		S7230	1	2	24/10/2013	03:42:00		14:20:00	09:39:00	14:00:00
5800000	56000000	1	male	39	4	5	6	15						S723	5	3	S524	5	2	T810	9	9																9	0.996108		S7280	1	2	24/10/2013	18:00:00		11:25:00	10:53:00	11:20:00
5700000	52000000	2	female	95	4	5	6	15						S721	5	3	S325	5	2																			9	0.974416		S7210	1	0	25/10/2013	09:30:00
5700000	56000000	2	female	18	4	5	6	15						S823	5	3	S818	6	2																			13	0.994716		S8231	1	1	25/10/2013	15:10:00		15:35:00	13:45:00	15:30:00
5700000	41000000	1	male	36	4	5	6	15						S060	1	2	S822	5	2	S420	5	2																8	0.996395		S8220	1	1	26/10/2013	07:10:00		11:25:00	09:51:00	11:10:00
5700000	56000000	2	female	84	4	5	6	15						S720	5	3	S525	5	2																			9	0.974416		S7200	2	0	27/10/2013	18:00:00
5700000	51000000	1	male	32	4	5	6	15						S724	5	3	S711	6	1																			10	0.998934		S7241	1	1	28/10/2013	10:30:00		22:35:00	22:03:00	22:25:00
5700000	56000000	2	female	39	4	5	6	15						S822	5	3	S823	5	3	S434	5	1	S818	6	2													13	0.994716		S8231	2	1	29/10/2013	17:00:00		17:10:00	14:50:00	16:55:00
5700000	53000000	1	male	52	4	5	6	15						S720	5	3	S723	5	3	S925	5	2	S923	5	2	S913	6	2	T810	9	9							13	0.994716		S7230	2	1	30/10/2013	18:00:00		19:00:00	14:47:00	18:40:00
5700000	56000000	1	male	19	1	1	4	6						S065	1	5	S064	1	4	S063	1	4	S728	5	3	S018	6	2	S026	2	2							38	0.603373		S7280	2	0	30/10/2013	18:20:00
5700000	56000000	1	male	33	4	1	6	11						S060	1	2	S822	5	3	S270	3	3	S810	6	2													22	0.927063		S8221	1	1	31/10/2013	20:20:00		11:05:00	10:05:00	10:55:00
5700000	56000000	1	male	29	4	5	6	15						S851	5	3	S823	5	3	S818	6	2	T793	9	9													13	0.994716		S8231	2	1	2013-01-11	16:00:00		05:40:00	02:22:00	05:30:00
5700000	54000000	1	male	20	4	5	6	15						S821	5	3	S423	5	2	T810	9	9																9	0.996108		S8211	1	1	2013-01-11	08:25:00		01:30:00	22:50:00	01:20:00
	56000000		male	29	4	5	6	15						S822	5	3	S818	6	1																			10	0.995799					2013-01-11	02:00:00
5700000	56000000	1	male	29	4	5	6	15						S822	5	2	T810	9	9																			4	0.997346		S8220	1	1	2013-02-11	15:30:00		15:40:00	14:48:00	15:30:00
5700000	53000000	1	male	57	4	5	6	15						S063	1	4	S051	2	1	S525	5	2	S028	1	2	S721	5	3	S013	6	1							26	0.911675		S7210	2	0	2013-02-11	18:00:00
5700000	56000000	1	male	28	2	4	5	11						S062	1	3	S021	1	3	S821	5	3																18	0.981289		S8210	2	0	2013-03-11	09:20:00
5700000	56000000	1	male	7	1	1	1	3						S063	1	4	S723	5	3	T794	9	9																25	0.408486		S7230	2	0	2013-05-11	16:00:00
5700000	56000000	2	female	20	4	5	6	15						S022	2	2	S028	1	2	S724	5	3	S012	6	1	S015	6	1										17	0.99283		S7240	1	1	2013-07-11	00:00:00		20:00:00	16:50:00	19:40:00
5700000	56000000	1	male	36	4	5	6	15						S060	1	2	S723	5	3	S423	5	2	S820	5	2	S724	5	3	S325	5	2							13	0.994716		S7240	2	2	2013-07-11	15:00:00		21:30:00	16:00:00	21:10:00
5700000	55000000	1	male	22	4	5	6	15						S060	1	2	S723	5	3	S925	5	1	S810	6	2	S923	5	2										17	0.99283		S7231	1	1	2013-07-11	22:50:00		23:50:00	21:27:00	23:35:00
5700000	56000000	1	male	49	4	5	6	15						S060	1	2	S723	5	3	S822	5	3	S851	5	3	T814	9	9	T810	9	9							13	0.994716		S7230	2	1	2013-08-11	19:21:00		11:35:00	10:00:00	11:25:00
	56000000		male	21	1	1	1	3						S068	1	5	S021	1	3	S018	6	2	S723	5	3	S711	6	2										38	0.202842					2013-08-11	21:05:00
5700000	55000000	1	male	19	3	2	6	11						S060	1	2	S822	5	2																			8	0.991231		S8220	1	0	2013-09-11	03:30:00
5700000	56000000	1	male	52	4	5	6	15						S060	1	2	S822	5	2	S823	5	2																8	0.996395		S8230	2	1	2013-09-11	11:00:00		21:05:00	19:51:00	21:00:00
5700000	56000000	2	female	67	4	5	6	15						S823	5	3	S910	6	2	T814	9	9																13	0.965532		S8231	1	1	2013-09-11	06:00:00		22:10:00	21:00:00	22:05:00
5700000	56000000	1	male	49	4	5	6	15						S720	5	3	S723	5	3																			9	0.996108		S7230	2	1	2013-11-11	09:00:00		16:30:00	13:41:00	16:15:00
5700000	56000000	1	male	24	4	5	6	15						S060	1	2	S724	5	3	S524	5	2	S626	5	1	S623	5	1	S611	6	1							14	0.994297		S7240	1	1	2013-11-11	03:30:00		01:55:00	23:05:00	01:15:00
5700000	56000000	1	male	28	4	5	6	15						S060	1	2	S724	5	3	S626	5	2	S624	5	2	S525	5	2	S611	6	2							17	0.99283		S7240	1	2	2013-11-11	03:20:00		13:15:00	09:50:00	13:00:00
5700000	56000000	1	male	20	4	5	6	15						S060	1	2	S522	5	3	S822	5	3	S831	5	2	S521	5	3	S818	6	2							17	0.99283		S8221	2	1	2013-11-11	02:00:00		19:45:00	16:03:00	19:30:00
5700000	55000000	1	male	40	4	5	6	15						S724	5	3	S821	5	3	S820	5	3	T810	9	9													9	0.996108		S8211	2	1	2013-12-11	10:45:00		21:50:00	20:33:00	21:45:00
5700000	56000000	1	male	73	4	5	6	15						S723	5	3	T810	9	9																			9	0.974416		S7230	1	2	13/11/2013	12:00:00		15:20:00	13:16:00	15:10:00
5700000	56000000	2	female	18	4	5	6	15						S723	5	3	S818	6	2																			13	0.994716		S7231	1	1	13/11/2013	08:00:00		12:55:00	11:43:00	12:45:00
5700000	56000000	2	female	76	4	5	6	15						S720	5	3	T810	9	9																			9	0.974416		S7200	1	2	13/11/2013	08:00:00		10:40:00	09:30:00	10:30:00
5700000	56000000	1	male	50	4	5	6	15						S060	1	2	S730	5	3	S822	5	2	S018	6	2	T810	9	9										17	0.99283		S8221	1	1	14/11/2013	19:00:00		01:45:00	00:35:00	01:35:00
5700000	56000000	2	female	10	4	5	6	15						S823	5	2	S822	5	2																			4	0.997346		S8220	2	1	14/11/2013	18:00:00		10:00:00	09:32:00	09:55:00
5700000	40000000	2	female	75	4	5	6	15						S721	5	3	T810	9	9																			9	0.974416		S7210	1	2	14/11/2013	20:00:00		13:45:00	12:20:00	13:35:00
5700000	56000000	1	male	52	4	5	6	15						S822	5	2	S224	3	2																			8	0.996395		S8220	1	1	14/11/2013	22:00:00		20:10:00	19:05:00	19:50:00
5700000	56000000	1	male	19	1	1	2	4						S328	4	4	S355	4	4	S821	5	3	S818	6	2	S623	5	2										29	0.553953		S8211	2	1	14/11/2013	14:30:00		20:05:00	17:13:00	19:40:00
5700000	56000000	1	male	17	4	5	6	15						S823	5	3	S818	6	2																			13	0.994716		S8231	1	1	15/11/2013	21:10:00		17:45:00	16:32:00	17:35:00
5700000	56000000	1	male	16	4	5	6	15						S060	1	2	S822	5	2																			8	0.996395		S8220	1	0	15/11/2013	20:00:00
5700000	56000000	2	female	42	4	5	6	15						S723	5	3	S724	5	3	S824	5	3	S751	5	3	S841	5	2	S518	6	2							13	0.994716		S8241	2	1	15/11/2013	09:40:00		21:45:00	20:00:00	21:30:00
5700000	56000000	2	female	33	4	5	6	15						S060	1	2	S026	2	2	S723	5	3																17	0.99283		S7230	1	2	16/11/2013	01:33:00		16:00:00	12:15:00	15:40:00
5700000	56000000	1	male	19	4	5	6	15						S060	1	2	S724	5	3	S723	5	3	S718	6	2	S400	6	1										17	0.99283		S7231	2	1	17/11/2013	07:40:00		16:40:00	14:30:00	16:20:00
5700000	56000000	1	male	14	4	5	6	15						S721	5	3	S623	5	2	S913	6	1	T810	9	9													10	0.995799		S7210	1	1	18/11/2013	00:30:00		00:45:00	22:20:00	00:35:00
5700000	56000000	1	male	14	4	5	6	15						S724	5	3	T810	9	9																			9	0.996108		S7240	1	1	18/11/2013	00:30:00		13:30:00	11:50:00	13:15:00
5700000	56000000	1	male	58	4	5	6	15						S822	5	3	S818	6	2																			13	0.965532		S8221	1	1	18/11/2013	14:30:00		20:15:00	19:05:00	20:05:00
5700000	56000000	2	female	33	1	1	1	3						S066	1	4	S021	1	3	S024	2	2	S723	5	3	S820	5	3	S818	6	2							29	0.606526		S7230	2	2	18/11/2013	06:10:00		11:20:00	09:57:00	11:10:00
5700000	56000000	1	male	19	4	5	6	15						S060	1	2	S822	5	3	S018	6	2	S620	5	2													17	0.99283		S8221	1	1	20/11/2013	19:00:00		00:45:00	00:05:00	00:35:00
5700000	56000000	2	female	43	4	5	6	15						S723	5	3	S808	6	1	T810	9	9																10	0.995799		S7230	1	1	20/11/2013	07:30:00		21:05:00	19:33:00	20:55:00
5800000	55000000	2	female	22	4	5	6	15						S723	5	3	S800	6	2																			13	0.994716		S7230	1	2	21/11/2013	07:00:00		17:40:00	15:55:00	17:30:00
5700000	56000000	1	male	20	4	5	6	15						S970	5	2	S822	5	3	S920	5	2	S921	5	2	S922	5	2	S927	5	2							9	0.996108		S8221	2	1	21/11/2013	09:00:00		16:40:00	14:07:00	14:20:00
	56000000		male	15	1	1	1	3						S099	1	5	S021	1	5	S724	5	2	S022	2	1													30	0.027895					21/11/2013	18:00:00
5700000	56000000	1	male	15	4	5	6	15						S724	5	3	T810	9	9																			9	0.996108		S7240	1	1	21/11/2013	12:00:00		11:55:00	10:52:00	11:40:00
5700000	56000000	2	female	27	4	5	6	15						S723	5	3	T810	9	9																			9	0.996108		S7230	1	1	24/11/2013	09:00:00		00:55:00	22:40:00	00:40:00
5700000	56000000	1	male	22	1	1	4	6						S060	1	2	S026	2	2	S831	5	2	S724	5	3	S960	5	2	S818	6	2							13	0.912099		S7241	2	1	24/11/2013	20:00:00		01:05:00	16:00:00	00:50:00
5700000	44000000	1	male	13	4	5	6	15						S060	1	2	S723	5	3																			13	0.994716		S7230	1	1	24/11/2013	17:50:00		15:40:00	13:27:00	15:25:00
5700000	56000000	2	female	87	4	5	6	15						S721	5	3	T810	9	9																			9	0.974416		S7210	1	2	25/11/2013	11:00:00		17:55:00	16:00:00	17:50:00
5700000	48000000	2	female	31	4	5	6	15						S022	2	2	S012	6	1	S018	6	2	S724	5	3													17	0.99283		S7240	1	2	27/11/2013	09:00:00		16:35:00	13:40:00	14:00:00
5700000	56000000	1	male	27	4	5	6	15						S060	1	2	S822	5	2	S000	6	1																9	0.996108		S8220	1	1	27/11/2013	17:19:00		14:00:00	13:06:00	13:50:00
5700000	56000000	1	male	34	4	5	6	15						S823	5	2	S825	5	2	S826	5	2	S818	6	2													8	0.996395		S8230	1	1	27/11/2013	05:20:00		20:50:00	19:15:00	20:40:00
5700000	53000000	1	male	41	4	5	6	15						S060	1	2	S722	5	3																			13	0.994716		S7220	1	1	27/11/2013	20:30:00		19:30:00	15:55:00	19:20:00
5700000	56000000	2	female	16	4	5	6	15						S823	5	2	T814	9	9																			4	0.997346		S8230	1	1	28/11/2013	14:00:00		13:20:00	11:40:00	13:10:00
5700000	56000000	1	male	28	1	2	5	8						S723	5	3	S060	1	2																			13	0.969222		S7230	1	1	28/11/2013	22:10:00		22:50:00	21:45:00	22:40:00
5700000	56000000	1	male	69	4	5	6	15						S060	1	2	S520	5	2	S823	5	3	S933	5	2	S910	6	1										14	0.962883		S8231	1	1	29/11/2013	19:00:00		18:20:00	16:17:00	18:10:00
5700000	55000000	1	male	18	4	5	6	15						S823	5	2	S822	5	2																			4	0.997346		S8220	2	0	30/11/2013	14:00:00
5700000	56000000	1	male	19	4	5	6	15						S822	5	2	S524	5	2	S663	5	2	S531	5	2													4	0.997346		S8220	1	1	30/11/2013	02:40:00		00:00:00	22:00:00	23:45:00
5700000	56000000	1	male	13	4	5	6	15						S823	5	2	S800	6	1																			5	0.997135		S8230	1	1	30/11/2013	17:40:00		17:20:00	15:30:00	17:10:00
5700000	56000000	2	female	16	4	5	6	15						S822	5	2	S810	6	2	S923	5	2	S910	6	1													8	0.996395		S8220	1	1	30/11/2013	01:00:00		22:45:00	20:15:00	22:40:00
5700000	56000000	1	male	13	4		6	10						S060	1	2	S724	5	3	S800	6	1																14	0.98617		S7240	1	1	30/11/2013	10:19:00		22:40:00	22:52:00	00:20:00
5700000	55000000	2	female	18	4	5	6	15						S062	1	3	S724	5	3	S820	5	3	S821	5	2	T847	9	9										18	0.992262		S8210	2	1	2013-01-12	15:30:00		12:45:00	10:27:00	12:30:00
5700000	56000000	1	male	16	1	1	1	3						S065	1	5	S062	1	3	S021	1	3	S028	1	2	S723	5	3	S026	2	2							38	0.112264		S7230	2	0	2013-01-12	20:00:00
5700000	56000000	1	female	43	4	5	6	15						S060	1	2	S680	5	2	S913	6	2	S822	5	2													12	0.995105		S8220	1	1	2013-01-12	08:30:00		16:00:00	14:26:00	15:50:00
5700000	56000000	1	male	23	4	5	6	15						S851	5	3	S822	5	3	S818	6	2	T796	9	9	T793	9	9	T810	9	9							13	0.994716		S8221	2	1	2013-01-12	20:00:00		11:15:00	08:49:00	11:00:00
5700000	56000000	2	female	87	4	5	6	15						S720	5	3	T810	9	9																			9	0.974416		S7200	1	2	2013-02-12	07:30:00		11:15:00	09:43:00	11:00:00
5700000	56000000	2	female	83	4	5	6	15						S823	5	2	T793	9	9																			4	0.98243		S8230	1	2	2013-03-12	18:00:00		13:05:00	11:18:00	12:55:00
5700000	56000000	1	male	35	4	5	6	15						S060	1	2	S822	5	2	S525	5	2	S617	6	2	S517	6	2										12	0.995105		S8220	1	1	2013-04-12	23:40:00		22:15:00	20:25:00	22:00:00
5700000	49000000	1	male	21	4	5	6	15						S822	5	3	S818	6	2																			13	0.994716		S8221	1	1	2013-05-12	09:31:00		18:45:00	17:35:00	18:35:00
5700000	56000000	1	male	41	4	5	6	15						S823	5	3	S099	1	1	T818	9	9																10	0.995799		S8231	1	1	2013-05-12	17:00:00		12:30:00	11:15:00	12:20:00
5700000	55000000	1	male	10	4	5	6	15						S822	5	3	S818	6	2																			13	0.994716		S8221	1	1	2013-06-12	15:30:00		17:30:00	16:38:00	17:15:00
5700000	56000000	1	male	53	4	5	6	15						S822	5	3	S908	6	1	S818	6	2	T810	9	9													13	0.994716		S8221	1	1	2013-06-12	11:00:00		19:15:00	17:30:00	19:05:00
5700000	56000000	1	male	37	4	5	6	15						S823	5	2	S810	6	2																			8	0.996395		S8230	1	1	2013-07-12	15:30:00		01:00:00	23:00:00	00:50:00
5700000	53000000	1	male	21	4	5	6	15						S066	1	4	S062	1	3	S024	2	2	S730	5	2	S720	5	3	S820	5	2							29	0.982173		S7200	2	1	2013-08-12	19:50:00		17:30:00	14:00:00	17:20:00
5700000	56000000	2	female	15	4	5	6	15						S060	1	2	S723	5	3	S718	6	2																17	0.99283		S7231	1	1	2013-08-12	18:00:00		16:15:00	14:46:00	16:00:00
5700000	56000000	1	male	20	4	5	6	15						S823	5	3	S817	6	2																			13	0.998322		S8231	1	1	2013-08-12	01:00:00		13:05:00	12:50:00	13:00:00
5700000	55000000	2	female	18	4	5	6	15						S822	5	3	S723	5	3	S525	5	2	T810	9	9													9	0.996108		S7230	2	1	2013-09-12	18:30:00		23:30:00	21:05:00	23:15:00
5700000	56000000	1	male	46	1	1	5	7						S064	1	5	S723	5	3	S010	6	2																38	0.603373		S7230	2	1	2013-09-12	21:00:00		08:00:00	06:42:00	07:45:00
5700000	56000000	1	male	22	4	5	6	15						S060	1	2	S018	6	2	S821	5	2	S723	5	3	S420	5	2										17	0.99283		S7230	2	0	2013-09-12	04:50:00
5700000	56000000	1	male	53	4	5	6	15						S822	5	2	S823	5	2																			4	0.997346		S8230	2	1	2013-09-12	08:00:00		17:55:00	16:49:00	17:40:00
5700000	45000000	1	male	54	4	5	6	15						S060	1	2	S724	5	3	S010	6	2	T810	9	9													17	0.99283		S7240	1	1	2013-10-12	18:40:00		14:15:00	12:00:00	14:00:00
5700000	56000000	1	male	17	4	5	6	15						S723	5	3	S822	5	3	S525	5	2	S818	6	2													13	0.994716		S8221	2	1	2013-11-12	09:15:00		23:55:00	22:10:00	23:45:00
5700000	56000000	1	male	24	4	5	6	15						S822	5	3	S818	6	2	T793	9	9																13	0.994716		S8221	1	0	2013-11-12	15:00:00
5700000	50000000	1	male	23	4	5	6	15						S060	1	2	S822	5	3	S818	6	2																17	0.99283		S8221	1	1	2013-12-12	18:00:00		16:40:00	15:20:00	16:30:00
5700000	53000000	1	male	24	4	5	6	15						S822	5	3	S008	6	1	S818	6	2	T810	9	9	T793	9	9										13	0.994716		S8221	1	1	13/12/2013	18:40:00		14:10:00	12:30:00	14:00:00
5700000	56000000	1	male	23	4	5	6	15						S723	5	3	S626	5	1	S663	5	2	S611	6	2													13	0.994716		S7231	1	1	13/12/2013	20:30:00		01:50:00	22:35:00	01:25:00
5700000	56000000	2	female	89	4	5	6	15						S721	5	3	T808	9	9																			9	0.974416		S7210	1	0	13/12/2013	17:00:00
5700000	56000000	1	male	17	3	5	6	14						S060	1	2	S361	4	3	S360	4	4	S823	5	2	S723	5	3	S711	6	2							29	0.982173		S7231	2	1	14/12/2013	13:00:00		23:45:00	22:03:00	22:50:00
5700000	50000000	1	male	14	4	5	6	15						S723	5	3	S018	6	2	S718	6	2																13	0.994716		S7231	1	1	14/12/2013	19:00:00		16:55:00	15:21:00	16:50:00
5700000	56000000	2	female	15	4	5	6	15						S823	5	3	S818	6	1	T784	9	9																10	0.995799		S8231	1	1	14/12/2013	08:00:00		21:40:00	19:15:00	21:30:00
5700000	56000000	1	male	54	4	5	6	15						S823	5	3	S961	5	2	S950	5	2																9	0.999084		S8231	1	0	14/12/2013	15:00:00
5700000	56000000	2	female	52	4	5	6	15						S822	5	3	S818	6	2																			13	0.994716		S8221	1	1	15/12/2013	16:00:00		14:55:00	13:10:00	14:45:00
5700000	56000000	1	male	79	4	5	6	15						S060	1	2	S826	5	2	S821	5	2																8	0.976262		S8210	2	0	15/12/2013	16:00:00
5700000	56000000	2	female	25	4	5	6	15						S823	5	2	S824	5	2	S930	5	2																4	0.997346		S8240	2	1	16/12/2013	18:15:00		12:20:00	11:18:00	12:10:00
5700000	56000000	2	female	9	4	5	6	15						S060	1	2	S723	5	3	S623	5	2																13	0.994716		S7230	1	1	18/12/2013	16:00:00		14:00:00	12:32:00	13:50:00
5700000	48000000	1	male	34	4	5	6	15						S823	5	2	S623	5	1																			4	0.997346		S8230	1	1	18/12/2013	18:40:00		22:10:00	20:57:00	21:50:00
5700000	52000000	1	male	22	4	5	6	15						S060	1	2	S723	5	3	S923	5	2	S810	6	2	T810	9	9										17	0.99283		S7230	1	1	19/12/2013	17:00:00		23:20:00	19:55:00	23:10:00
5700000	56000000	1	male	51	4	5	6	15						S220	3	2	S722	5	3																			13	0.994716		S7220	2	2	19/12/2013	08:00:00		14:30:00	09:40:00	14:00:00
	56000000		male	24	4	5	6	15						S018	6	1	S822	5	2																			5	0.997135					20/12/2013	10:00:00
5700000	55000000	1	male	51	4	5	6	15						S823	5	2	T814	9	9																			4	0.997346		S8230	1	2	22/12/2013	11:43:00		16:20:00	13:55:00	16:00:00
5700000	56000000	1	male	54	4	5	6	15						S060	1	2	S721	5	3																			13	0.994716		S7210	1	1	22/12/2013	12:00:00		20:40:00	19:10:00	20:30:00
5700000	56000000	1	male	83	4	5	6	15						S721	5	3	T810	9	9																			9	0.974416		S7210	1	2	22/12/2013	11:00:00		12:50:00	11:30:00	12:40:00
5700000	56000000	2	female	76	4	5	6	15						S822	5	2	S807	6	1																			5	0.981054		S8220	1	1	23/12/2013	18:00:00		11:30:00	10:20:00	11:15:00
5700000	52000000	1	male	6	4	5	6	15						S062	1	3	S029	1	2	S821	5	2																13	0.994716		S8210	2	0	26/12/2013	17:00:00
5700000	56000000	2	female	16	4	5	6	15						S822	5	3	S818	6	2																			13	0.994716		S8221	1	1	27/12/2013	18:00:00		16:45:00	15:50:00	16:30:00
5700000	56000000	1	male	40	4	5	6	15						S822	5	3	S818	6	2																			13	0.989425		S8231	1	1	27/12/2013	17:30:00		02:40:00	22:23:00	02:10:00
5700000	53000000	1	male	3	4	5	6	15						S723	5	3	S821	5	2																			9	0.996108		S8210	2	1	30/12/2013	10:00:00		22:00:00	21:30:00	21:50:00
5700000	56000000	1	male	15	4	5	6	15						S822	5	3	S525	5	2	S924	5	2	S818	6	2	S818	6	1										13	0.994716		S8221	1	1	31/12/2013	16:00:00		23:00:00	19:40:00	22:50:00
5700000	56000000	2	female	15	4	5	6	15						S060	1	2	S018	6	2	S723	5	3	S718	6	2	S828	5	2										17	0.99283		S7200	2	1	31/12/2013	08:30:00		14:45:00	11:55:00	14:25:00
5700000	57000000	1	male	19	4	5	6	15						S022	2	2	S720	5	3	S730	5	3	S935	5	1													7.8408	13		S7200	1	1	2014-02-01	13:34:00		20:45:00	19:30:00	20:40:00
5700000	57000000	1	male	56	4	5	6	15						S272	3	3	S822	5	2																			7.8408	13		S8220	2	1	2014-02-01	13:40:00		11:40:00	10:39:00	11:25:00
5700000	57000000	2	female	16	4	5	6	15						S060	1	2	S526	5	2	S723	5	3	S017	6	1	T810	9	9										7.8408	14		S7230	1	1	2014-02-01	11:00:00		21:20:00	20:08:00	21:10:00
5700000	57000000	1	male	49	4	5	6	15						S060	1	2	S822	5	3	S010	6	1	S818	6	1	T793	9	9										7.8408	14		S8221	1	1	2014-02-01	17:00:00		21:15:00	19:47:00	21:05:00
5700000	57000000	2	female	24	4	5	6	15						S823	5	3	S818	6	2	T818	9	9																7.8408	13		S8231	1	1	2014-02-01	22:55:00		15:25:00	14:15:00	15:10:00
5700000	57000000	1	male	13	4	5	6	15						S723	5	3	S998	5	1																			7.8408	9		S7230	1	1	2014-03-01	20:30:00		02:25:00	00:20:00	02:00:00
5700000	57000000	1	male	15	4	5	6	15						S723	5	3	T806	9	9																			7.8408	9		S7230	1	2	2014-03-01	14:20:00		13:55:00	11:48:00	13:40:00
5700000	57000000	1	male	13	4	5	6	15						S723	5	3	S821	5	2	T808	9	9	T810	9	9	T841	9	9										7.8408	9		S8210	2	1	2014-03-01	18:55:00		19:45:00	17:40:00	19:30:00
5700000	57000000	2	female	21	4	5	6	15						S723	5	3	S711	6	1	S007	6	1																7.8408	10		S7231	1	1	2014-04-01	17:10:00		20:20:00	19:35:00	20:10:00
5700000	57000000	1	male	40	1	1	1	3						S225	3	4	S328	4	3	S368	4	4	S821	5	3													2.1978	41		S8211	2	1	2014-05-01	04:00:00		09:35:00	08:10:00	09:25:00
5700000	57000000	1	male	16	4	5	6	15						S723	5	3	S015	6	1																			7.8408	10		S7230	1	1	2014-07-01	13:30:00		21:50:00	21:39:00	21:45:00
5700000	57000000	1	male	57	4	5	6	15						S060	1	2	S724	5	3	T810	9	9																7.8408	13		S7240	1	2	2014-07-01	21:00:00		18:25:00	15:34:00	18:05:00
5700000	57000000	2	female	67	4	5	6	15						S823	5	3	S910	6	1																			7.8408	10		S8231	1	1	2014-07-01	12:00:00		22:20:00	21:40:00	22:10:00
5700000	49000000	1	male	36	4	5	6	15						S722	5	3	T810	9	9																			7.8408	9		S7220	1	2	2014-07-01	02:00:00		13:10:00	11:52:00	13:00:00
5700000	57000000	1	male	45	4	5	6	15						S060	1	2	S821	5	2																			7.8408	8		S8210	1	1	2014-09-01	19:00:00		22:40:00	22:05:00	22:30:00
5700000	57000000	1	male	47	4	5	6	15						S328	4	3	S723	5	3	S324	5	2																7.8408	18		S7230	2	1	2014-09-01	19:30:00		16:40:00	14:45:00	16:15:00
5700000	51000000	2	female	25	4	5	6	15						S060	1	2	S723	5	3	S420	5	2	S810	6	1													7.8408	14		S7230	1	1	2014-09-01	03:10:00		21:10:00	19:15:00	21:00:00
5700000	57000000	2	female	79	4	5	6	15						S060	1	2	S822	5	2	S000	6	1	T810	9	9													7.8408	9		S8220	1	2	2014-10-01	20:00:00		14:00:00	13:00:00	13:50:00
5700000	57000000	1	male	19	4	5	6	15						S723	5	3	S008	6	1	T810	9	9																7.8408	10		S7230	1	1	2014-11-01	01:30:00		21:45:00	19:40:00	21:20:00
5700000	57000000	1	male	21	4	1	5	10						S060	1	2	S062	1	3	S021	1	3	S270	3	2	S822	5	3										5.7408	22		S8221	1	1	14/1/2014	05:00:00		14:50:00	12:50:00	14:30:00
5700000	57000000	1	male	10	4	5	6	15						S822	5	3	S818	6	1	S018	6	1																7.8408	10		S8221	1	1	14/1/2014	16:00:00		21:10:00	20:10:00	20:55:00
5700000	57000000	1	male	74	4	5	6	15						S723	5	3	T814	9	9																			7.8408	9		S7230	1	1	15/1/2014	18:00:00		14:30:00	12:40:00	14:20:00
5700000	57000000	2	female	18	4	5	6	15						S526	5	2	S723	5	3																			7.8408	9		S7230	2	1	15/1/2014	10:00:00		22:20:00	20:58:00	20:52:00
5700000	57000000	1	male	4	4	5	6	15						S822	5	2	S913	6	1																			7.8408	5		S8220	1	0	16/1/2014	08:30:00
5700000	57000000	2	female	37	4	5	6	15						S724	5	3	S925	5	2	S421	5	2	T793	9	9	T810	9	9										7.8408	9		S7241	1	2	16/1/2014	17:00:00		14:50:00	12:45:00	14:15:00
5700000	57000000	2	female	74	4	5	6	15						S721	5	3	T810	9	9																			7.8408	9		S7210	1	2	16/1/2014	04:00:00		13:00:00	11:20:00	12:40:00
	57000000		female	14	4	5	6	15						S822	5	2	S818	6	1																			7.8408	5					18/1/2014	21:16:00
5700000	57000000	2	female	53	4	5	6	15						S060	1	2	S823	5	2	S010	6	1	S014	6	1													7.8408	9		S8230	1	1	18/1/2014	11:00:00		14:20:00	13:03:00	14:00:00
5700000	57000000	1	male	15	4	5	6	15						S525	5	2	S821	5	3	S818	6	1	T810	9	9													7.8408	10		S8211	1	1	18/1/2014	18:00:00		21:45:00	20:05:00	21:35:00
5700000	56000000	2	female	44	4	5	6	15						S723	5	3	S810	6	1	S610	6	1																7.8408	10		S7230	1	1	20/1/2014	07:40:00		17:10:00	14:46:00	17:00:00
5500000	55000000	1	male	41	4	5	6	15						S822	5	3	S818	6	2																			7.8408	13		S7230	1	1	20/1/2014	20:30:00		20:45:00	19:20:00	20:35:00
5700000	57000000	2	female	75	4	5	6	15						S721	5	3	T810	9	9																			7.8408	9		S7210	1	2	20/1/2014	22:00:00		16:30:00	15:14:00	16:20:00
5700000	57000000	1	male	48	4	5	6	15						S060	1	2	S723	5	3	S323	5	2	T810	9	9													7.8408	13		S7230	1	1	20/1/2014	18:00:00		23:55:00	22:06:00	23:45:00
5700000	57000000	1	male	45	4	5	6	15						S724	5	3	T810	9	9																			7.8408	9		S7240	1	1	21/1/2014	20:00:00		20:00:00	19:49:00	19:55:00
5700000	52000000	1	male	35	4	5	6	15						S822	5	2	S420	5	2																			7.8408	4		S8220	1	1	22/1/2014	07:45:00		22:25:00	21:28:00	22:15:00
	50000000		female	50	4	5	6	15						S923	5	2	S822	5	2																			7.8408	4					22/1/2014	21:00:00
5700000	55000000	1	male	28	4	5	6	15						S525	5	2	S723	5	3																			7.8408	9		S7230	2	1	23/1/2014	11:30:00		17:10:00	15:06:00	17:00:00
5700000	57000000	1	male	36	4	5	6	15						S066	1	4	S060	1	2	S021	1	3	S026	2	2	S024	2	2	S822	5	3							7.8408	29		S8221	1	1	23/1/2014	15:15:00		17:15:00	12:01:00	16:50:00
	57000000		male	35	4	5	6	15						S522	5	2	S822	5	2																			7.8408	4					24/1/2014	17:00:00
5700000	48000000	1	male	33	4	5	6	15						S060	1	2	S720	5	3	S723	5	3																7.8408	13		S7230	2	1	24/1/2014	23:00:00		18:00:00	13:56:00	17:50:00
5700000	55000000	1	male	23	2	4	6	12						S061	1	3	S523	5	2	S723	5	3	T810	9	9													6.904	18		S7230	1	1	25/1/2014	13:00:00		14:20:00	11:50:00	14:10:00
5700000	57000000	2	female	15	4	5	6	15						S060	1	2	S723	5	3	S018	6	2																7.8408	17		S7231	1	1	26/1/2014	14:30:00		21:40:00	20:25:00	21:30:00
5700000	57000000	2	female	61	4	5	6	15						S525	5	2	S721	5	3																			7.8408	9		S7210	1	2	27/1/2014	18:00:00		18:00:00	14:45:00	17:45:00
5700000	57000000	1	male	47	4	5	6	15						S525	5	2	S722	5	3																			7.8408	9		S7220	1	1	27/1/2014	07:00:00		19:00:00	16:00:00	18:40:00
5700000	57000000	1	male	23	1	1	5	7						S061	1	3	S045	2	2	S225	3	4	S361	4	3	S723	5	3	S018	6	1							5.9672	34		S7230	2	2	27/1/2014	23:00:00		18:30:00	12:04:00	18:20:00
5700000	56000000	1	male	20	1	1	6	8						S060	1	2	S723	5	3	S825	5	2																4.804	13		S7230	1	1	29/1/2014	16:00:00		14:45:00	13:20:00	14:30:00
5700000	57000000	1	male	67	4	5	6	15						S821	5	2	S828	5	3	S858	5	3																7.8408	9		S8210	2	1	29/1/2014	10:00:00		22:20:00	20:15:00	22:10:00
5700000	57000000	1	male	33	4	5	6	15						S821	5	2	T796	9	9	T599	9	9	T818	9	9	T810	9	9										7.8408	4		S8210	1	1	30/1/2014	07:40:00		01:15:00	00:05:00	00:50:00
5700000	57000000	1	male	50	4	5	6	15						S060	1	2	S721	5	3	S000	6	1																7.8408	14		S7210	1	2	2014-01-02	13:47:00		15:25:00	14:10:00	15:10:00
5700000	57000000	2	female	77	4	5	6	15						S721	5	3	T810	9	9																			7.8408	9		S7210	1	2	2014-02-02	11:00:00		17:30:00	16:00:00	17:15:00
5700000	50000000	1	male	13	4	5	6	15						S823	5	2	S908	6	1	S910	6	1																7.8408	5		S8230	1	2	2014-02-02	19:00:00		19:45:00	19:18:00	19:35:00
5700000	57000000	1	male	56	4	5	6	15						S060	1	2	S525	5	2	S724	5	3																7.8408	13		S7240	1	1	2014-03-02	19:00:00		22:35:00	20:05:00	22:20:00
5700000	57000000	1	male	33	4	5	6	15						S064	1	4	S022	2	2	S018	6	2	S821	5	3	S820	5	2	S810	6	1							7.8408	29		S8211	2	2	2014-03-02	20:00:00		14:30:00	12:46:00	14:25:00
5700000	57000000	2	female	69	2	3	5	10						S021	1	3	S065	1	4	S828	5	3	S822	5	3	S968	5	2	S970	5	3							5.4388	25		S8221	2	1	2014-03-02	08:30:00		15:25:00	13:55:00	15:10:00
5700000	57000000	1	male	55	4	5	6	15						S822	5	3	S818	6	2																			7.8408	13		S8221	1	2	2014-05-02	06:00:00		14:25:00	12:52:00	14:15:00
5700000	57000000	1	male	18	1	1	1	3						S063	1	3	S062	1	3	S029	1	2	S272	3	3	S723	5	3										2.9304	27		S7230	2	1	2014-05-02	22:00:00		12:25:00	11:03:00	12:20:00
5700000	57000000	1	male	50	4	5	6	15						S060	1	2	S823	5	3	S270	3	2	S224	3	2	S818	6	1	T814	9	9							7.8408	17		S8231	1	1	2014-05-02	21:30:00		15:50:00	14:12:00	15:35:00
5700000	57000000	2	female	24	1	1	2	4						S062	1	3	S021	1	3	S270	3	2	S727	5	3	T810	9	9										3.8672	22		S7231	2	2	2014-07-02	23:02:00		16:45:00	15:10:00	16:00:00
5700000	57000000	1	male	56	4	5	6	15						S060	1	2	S822	5	2																			7.8408	8		S8220	1	1	2014-07-02	17:20:00		21:35:00	20:22:00	21:05:00
5700000	57000000	1	male	34	4	5	6	15						S822	5	2	S825	5	2	S823	5	2	T810	9	9													7.8408	4		S8230	2	1	2014-07-02	21:00:00		18:05:00	16:11:00	17:50:00
5700000	55000000	1	male	15	4	5	6	15						S821	5	2	S841	5	2	S868	5	2	S818	6	1													7.8408	5		S8210	1	1	2014-08-02	23:30:00		13:00:00	11:40:00	12:50:00
5700000	57000000	1	male	34	4	5	6	15						S822	5	3	S868	5	2	S818	6	2																7.8408	13		S8221	1	1	2014-08-02	12:45:00		14:15:00	13:34:00	14:00:00
5700000	57000000	2	female	30	4	5	6	15						S060	1	2	S026	2	2	S822	5	3	S730	5	3													7.8408	17		S8221	2	1	2014-10-02	16:30:00		14:20:00	09:58:00	14:00:00
5700000	57000000	2	female	72	4	5	6	15						S223	3	3	S271	3	3	S361	4	3	S721	5	3													7.8408	27		S7210	2	1	2014-11-02	04:30:00		13:20:00	12:24:00	13:10:00
5700000	41000000	1	male	24	2	4	5	11						S062	1	3	S272	3	3	S729	5	3	S018	6	1													6.904	27		S7290	2	1	2014-11-02	19:40:00		23:10:00	22:55:00	23:05:00
5700000	57000000	1	male	59	1	1	1	3						S062	1	3	S729	5	3	T794	9	9																2.9304	18		S7290	2	0	2014-11-02	16:10:00
5700000	52000000	2	female	33	1	1	4	6						S068	1	4	S728	5	3																			4.804	25		S7280	2	2	2014-12-02	07:00:00		17:50:00	16:00:00	17:40:00
5700000	57000000	1	male	36	4	5	6	15						S724	5	3	S718	6	1																			7.8408	10		S7241	1	1	2014-12-02	19:00:00		20:45:00	19:37:00	20:35:00
5700000	52000000	1	male	29	4	5	6	15						S060	1	2	S823	5	2	S011	6	1																7.8408	9		S8230	1	1	13/2/2014	05:15:00		17:50:00	16:58:00	17:40:00
5700000	55000000	1	male	38	4	5	6	15						S062	1	3	S820	5	3	S818	6	2	S723	5	3	S423	5	2										7.8408	22		S7231	2	2	14/2/2014	19:30:00		18:40:00	15:20:00	18:20:00
5700000	57000000	1	male	21	4	5	6	15						S723	5	3	T810	9	9																			7.8408	9		S7230	1	1	15/2/2014	21:15:00		01:55:00	00:10:00	01:45:00
5700000	57000000	1	male	45	1	1	5	7						S065	1	4	S021	1	3	S272	3	3	S370	4	3	S822	5	3										3.3388	34		S8220	2	0	15/2/2014	20:00:00
5700000	57000000	1	male	23	4	5	6	15						S060	1	2	S224	3	2	S423	5	2	S442	5	2	S823	5	2										7.8408	12		S8230	2	1	16/2/2014	05:00:00		21:05:00	19:55:00	20:55:00
5700000	57000000	2	female	13	4	5	6	15						S060	1	2	S729	5	3	S819	6	2	S913	6	1	S810	6	1	T810	9	9							7.8408	17		S7291	1	1	16/2/2014	20:30:00		23:00:00	21:10:00	22:50:00
5700000	57000000	1	male	15	4	5	6	15						S250	3	4	S272	3	3	S728	5	3																6.3756	25		S7280	2	1	16/2/2014	20:30:00		22:30:00	22:00:00	22:09:00
5700000	56000000	1	male	55	4	5	6	15						S060	1	2	S822	5	2	S525	5	2	S626	5	1	S617	6	2	S623	5	2							7.8408	12		S8220	2	2	16/2/2014	03:09:00		16:15:00	15:00:00	16:10:00
5700000	55000000	1	male	33	4	5	6	15						S060	1	2	S822	5	2	S000	6	1																7.8408	9		S8220	1	2	16/2/2014	15:00:00		10:35:00	09:35:00	10:30:00
5700000	57000000	1	male	18	4	5	6	15						S099	1	2	S729	5	3																			7.8408	13		S7291	1	1	17/2/2014	18:00:00		23:35:00	22:00:00	23:25:00
5700000	56000000	2	female	17	4	5	6	15						S822	5	2	S810	6	1																			7.8408	5		S8220	1	0	18/2/2014	13:00:00
5700000	57000000	1	male	19	4	5	6	15						S822	5	2	S623	5	2																			7.8408	4		S8220	1	1	18/2/2014	22:40:00		15:30:00	14:26:00	15:10:00
5700000	57000000	1	male	27	4	5	6	15						S099	1	2	S059	2	1	S526	5	2	S723	5	3													7.8408	14		S7230	1	1	19/2/2014	20:00:00		18:35:00	17:04:00	18:20:00
5700000	56000000	2	female	20	4	5	6	15						S060	1	2	S822	5	2	S525	5	2																7.8408	8		S8220	1	0	19/2/2014	07:00:00
5700000	54000000	1	male	20	4	5	6	15						S723	5	3	S525	5	2																			7.8408	9		S7230	1	1	20/2/2014	20:19:00		21:15:00	20:12:00	21:00:00
5700000	57000000	2	female	94	4	5	6	15						S721	5	3	T810	9	9																			7.8408	9		S7210	1	2	20/2/2014	03:00:00		11:40:00	09:50:00	10:50:00
5700000	57000000	1	male	39	4	5	6	15						S723	5	3	S420	5	2	T810	9	9																7.8408	9		S7230	1	2	21/2/2014	21:20:00		12:45:00	09:30:00	12:40:00
5700000	57000000	2	female	24	4	5	6	15						S724	5	3	S858	5	3	S717	6	2																7.1082	13		S7241	2	1	22/2/2014	15:40:00		23:50:00	21:15:00	23:40:00
5700000	57000000	2	female	44	1	1	4	6						S368	4	3	S723	5	3	S324	5	3	S355	4	3	T794	9	9										4.804	18		S7230	2	1	23/2/2014	20:20:00		01:05:00	23:35:00	00:55:00
5700000	56000000	1	male	23	1	1	5	7						S060	1	2	S022	2	2	S013	6	1	S723	5	3													4.804	17		S7230	1	1	26/2/2014	22:10:00		17:30:00	12:35:00	17:15:00
5700000	57000000	1	male	40	4	5	6	15						S822	5	2	S823	5	2																			7.8408	4		S8230	2	1	26/2/2014	08:51:00		13:40:00	13:00:00	13:30:00
5700000	57000000	1	male	26	4	5	6	15						S060	1	2	S822	5	3	S723	5	3	T810	9	9													7.8408	13		S7230	2	1	26/2/2014	16:40:00		20:50:00	16:30:00	20:30:00
5700000	40000000	1	male	71	4	5	6	15						S060	1	2	S823	5	2	S018	6	2	S818	6	2													7.8408	12		S8230	1	1	27/2/2014	17:40:00		22:55:00	22:35:00	22:42:00
5700000	50000000	1	male	58	4	5	6	15						S724	5	3	S828	5	2																			7.8408	9		S7240	1	2	28/2/2014	16:45:00		12:30:00	09:35:00	11:55:00
5700000	51000000	1	male	53	4	5	6	15						S823	5	2	S824	5	2																			7.8408	4		S8240	2	2	28/2/2014	18:00:00		12:10:00	10:47:00	12:00:00
5700000	52000000	1	male	42	4	5	6	15						S060	1	2	S822	5	3	S817	6	2	T810	9	9													7.8408	17		S8221	1	1	28/2/2014	13:30:00		23:10:00	21:35:00	23:05:00
5700000	55000000	1	male	32	4	5	6	15						S060	1	2	S423	5	2	S822	5	3	S272	3	3	S218	6	1										4.9104	22		S8221	2	1	2014-01-03	02:00:00		07:30:00	06:15:00	07:15:00
5700000	57000000	2	female	40	1	1	3	5						S066	1	4	S063	1	4	S823	5	2	S423	5	2	T794	9	9										3.8672	20		S8230	2	2	2014-01-03	23:40:00		11:10:00	10:30:00	11:05:00
5700000	57000000	1	male	53	4	5	6	15						S060	1	2	S728	5	3	S718	6	2																7.8408	17		S7281	1	1	2014-01-03	19:00:00		15:45:00	15:00:00	15:35:00
5700000	57000000	1	male	21	4	5	6	15						S060	1	2	S723	5	3	S820	5	2	S711	6	2	S531	5	1	T810	9	9							7.8408	17		S7230	1	1	2014-02-03	11:00:00		11:00:00	09:15:00	10:50:00
5700000	42000000	2	female	82	4	5	6	15						S721	5	3	S010	6	1																			7.8408	10		S7210	1	2	2014-03-03	10:00:00		12:45:00	11:58:00	12:30:00
5700000	57000000	2	female	15	4	5	6	15						S729	5	3	S526	5	2	S822	5	2	S718	6	2													7.8408	13		S8220	2	1	2014-03-03	07:30:00		02:30:00	23:45:00	02:00:00
5700000	57000000	1	male	16	4	5	6	15						S822	5	3	S008	6	1																			7.8408	10		S8221	1	1	2014-03-03	13:50:00		13:25:00	11:39:00	13:15:00
5700000	57000000	2	female	15	4	5	6	15						S060	1	2	S723	5	3	S324	5	2	S323	5	2	S368	4	3										7.8408	22		S7230	1	1	2014-03-03	07:50:00		19:10:00	16:18:00	18:55:00
5700000	57000000	2	female	75	4	5	6	15						S721	5	3	T810	9	9																			7.8408	9		S7210	1	1	2014-04-03	12:40:00		17:45:00	15:24:00	16:34:00
5700000	57000000	2	male	46	4	5	6	15						S821	5	3	S818	6	2	S008	6	1																7.8408	13		S8211	1	1	2014-05-03	15:30:00		14:25:00	13:25:00	14:15:00
5700000	50000000	1	male	40	4	5	6	15						S060	1	2	S822	5	2																			7.8408	8		S8220	2	0	2014-07-03	08:00:00
5700000	57000000	1	male	15	4	5	6	15						S723	5	3	S822	5	2	S524	5	3	S517	6	2													7.8408	13		S8230	2	1	2014-09-03	01:30:00		19:40:00	15:17:00	19:15:00
5700000	40000000	2	female	70	4	5	6	15						S722	5	3	T846	9	9																			7.8408	9		S7220	1	1	2014-09-03	12:00:00		21:15:00	21:00:00	21:05:00
5700000	57000000	1	male	24	4	5	6	15						S060	1	2	S021	1	3	S724	5	3	S822	5	2	S920	5	2	S718	6	2							7.8408	22		S8220	2	1	2014-10-03	20:00:00		20:15:00	17:54:00	20:10:00
5700000	52000000	2	female	30	4	5	6	15						S724	5	3	S325	5	2	S718	6	2																7.8408	13		S7241	1	1	2014-10-03	11:00:00		22:20:00	20:55:00	22:10:00
5700000	57000000	1	male	14	4	5	6	15						S823	5	3	S817	6	1																			7.8408	10		S8231	1	0	2014-11-03	09:19:00
5700000	57000000	2	female	16	4	5	6	15						S060	1	2	S723	5	3																			7.8408	13		S7230	1	1	2014-12-03	11:30:00		22:30:00	21:10:00	22:20:00
5700000	57000000	1	male	37	4	5	6	15						S723	5	3	S060	1	2	S822	5	2	T794	9	9													7.8408	13		S8220	2	1	13/3/2014	19:00:00		11:15:00	10:45:00	11:00:00
5700000	57000000	1	male	37	4	5	6	15						S723	5	3	S060	1	2	S822	5	2	T794	9	9													7.8408	13		S8220	2	1	13/3/2014	19:00:00		11:15:00	10:45:00	11:00:00
5700000	57000000	1	male	40	2	1	5	8						S062	1	3	S723	5	3	S821	5	3																4.804	18		S8211	2	1	14/3/2014	00:00:00		16:15:00	14:33:00	16:10:00
5700000	55000000	2	male	72	4	5	6	15						S720	5	3	T810	9	9																			7.8408	9		S7200	1	2	14/3/2014	10:30:00		16:10:00	14:17:00	16:00:00
5700000	56000000	2	female	89	4	5	6	15						S722	5	3	T810	9	9																			7.8408	9		S7220	1	2	15/3/2014	15:00:00		14:35:00	12:45:00	14:00:00
5700000	57000000	1	male	48	1	2	1	4						S063	1	4	S062	1	3	S729	5	3																5.0304	25		S7290	2	0	16/3/2014	08:30:00
5700000	57000000	1	male	44	4	5	6	15						S822	5	3	S817	6	2																			7.8408	13		S8221	1	1	16/3/2014	13:00:00		12:45:00	12:14:00	12:35:00
5700000	57000000	1	male	49	4	5	6	15						S723	5	3	S724	5	3	S818	6	2	T810	9	9													7.8408	13		S7240	2	1	18/3/2014	09:30:00		22:40:00	22:15:00	22:35:00
5700000	55000000	2	female	13	4	5	6	15						S822	5	3	S817	6	2																			7.8408	13		S8221	1	1	20/3/2014	17:00:00		14:00:00	13:04:00	13:45:00
5700000	52000000	1	male	22	4	5	6	15						S723	5	3	S711	6	2																			7.8408	13		S7231	1	1	20/3/2014	05:20:00		21:35:00	20:05:00	21:25:00
5700000	57000000	1	male	64	4	5	6	15						S823	5	2	S822	5	2	S420	5	2	S900	6	1													7.8408	5		S8220	2	1	20/3/2014	09:00:00		17:20:00	14:45:00	17:00:00
5700000	57000000	2	female	18	4	5	6	15						S723	5	3	S015	6	1																			7.8408	10		S7230	1	1	21/3/2014	11:00:00		20:10:00	18:38:00	20:05:00
5700000	57000000	1	male	52	4	1	6	11						S224	3	2	S272	3	3	S520	5	3	S723	5	3	S822	5	3	S982	5	3							5.7408	18		S8221	2	1	22/3/2014	20:00:00		22:10:00	21:25:00	22:05:00
5700000	53000000	2	female	66	4	5	6	15						S723	5	3	S720	5	3																			7.8408	9		S7200	2	2	22/3/2014	14:00:00		14:00:00	11:35:00	13:20:00
5700000	57000000	1	male	17	4	5	6	15						S060	1	2	S723	5	3																			7.8408	13		S7230	1	1	22/3/2014	00:40:00		11:00:00	10:05:00	10:50:00
5700000	55000000	2	female	71	4	5	6	15						S062	1	3	S721	5	2																			7.8408	13		S7210	1	0	22/3/2014	06:00:00
5700000	57000000	1	male	47	4	5	6	15						S822	5	2	S923	5	2																			7.8408	4		S8220	1	1	23/3/2014	12:20:00		11:30:00	11:17:00	11:25:00
5700000	57000000	1	male	25	4	5	6	15						S361	4	3	S723	5	3	S828	5	2																7.8408	18		S7230	1	1	23/3/2014	11:00:00		21:20:00	20:30:00	21:15:00
5700000	52000000	2	female	38	4	5	6	15						S822	5	2	S998	5	1																			7.8408	4		S8220	1	1	23/3/2014	13:00:00		22:10:00	21:23:00	22:00:00
5700000	55000000	1	male	35	1	1	5	7						S060	1	2	S723	5	3	S818	6	2																4.804	17		S7230	1	2	23/3/2014	10:00:00		17:45:00	15:24:00	17:30:00
5700000	57000000	1	male	27	4	5	6	15						S060	1	2	S010	6	2	S850	5	3	S822	5	3	S810	6	1										7.8408	17		S8221	2	1	24/3/2014	02:30:00		11:45:00	07:08:00	11:10:00
5700000	57000000	1	male	35	4	5	6	15						S060	1	2	S420	5	2	S822	5	3																7.8408	13		S8221	1	1	24/3/2014	22:00:00		21:40:00	20:28:00	21:30:00
5700000	55000000	1	male	55	4	5	6	15						S723	5	3	S824	5	3																			7.1082	9		S8241	2	1	24/3/2014	09:05:00		18:40:00	17:56:00	18:30:00
5700000	55000000	1	male	50	4	5	6	15						S060	1	2	S223	3	3	S272	3	3	S720	5	3	S018	6	1	T810	9	9							7.8408	22		S7200	1	2	24/3/2014	19:30:00		13:00:00	11:20:00	12:45:00
5700000	57000000	1	male	28	4	5	6	15						S723	5	3	S828	5	2																			7.8408	9		S7230	1	2	27/3/2014	23:00:00		13:30:00	10:05:00	12:15:00
5700000	55000000	1	male	2	1	1	5	7						S420	5	2	S723	5	3	T810	9	1																4.0714	9		S7231	1	1	29/3/2014	16:30:00		18:30:00	16:45:00	18:20:00
5700000	50000000	2	female	82	4	5	6	15						S720	5	3	S721	5	3																			7.8408	9		S7210	3	2	29/3/2014	09:00:00		17:30:00	15:39:00	17:00:00
5700000	57000000	1	male	66	4	5	6	15						S060	1	2	S822	5	3	S018	6	1																7.8408	14		S8221	1	1	29/3/2014	09:00:00		00:00:00	21:59:00	23:50:00
5700000	57000000	1	male	41	4	5	6	15						S060	1	2	S320	4	3	S520	5	3	S720	5	3													7.8408	22		S7200	1	1	29/3/2014	09:00:00		15:20:00	10:50:00	14:50:00
5700000	57000000	1	male	16	4	5	6	15						S821	5	2	S681	5	1	T796	9	9																7.8408	4		S8210	1	1	31/3/2014	20:00:00		04:25:00	02:40:00	04:00:00
5700000	57000000	1	male	20	3	1	5	9						S150	1	3	S152	1	3	S158	1	3	S526	5	3	S724	5	3	S018	6	1							5.7408	19		S7241	2	1	2014-02-04	19:00:00		16:00:00	10:35:00	15:40:00
5700000	57000000	1	male	52	1	1	3	5						S064	1	4	S822	5	2																			3.8672	20		S8220	2	0	2014-03-04	19:30:00
5700000	56000000	1	male	51	4	5	6	15						S822	5	3	S324	5	2	S623	5	2	S323	5	3													7.1082	9		S8221	1	1	2014-04-04	17:30:00		13:40:00	10:35:00	13:30:00
5700000	39000000	2	female	33	4	5	6	15						S060	1	2	S723	5	3	T810	9	9																7.8408	13		S7230	1	1	2014-04-04	06:00:00		18:00:00	16:21:00	17:50:00
5700000	55000000	2	female	28	4	5	6	15						S822	5	3	S008	6	1	S300	6	1																7.8408	10		S8221	1	2	2014-05-04	18:30:00		18:40:00	18:00:00	18:35:00
5700000	57000000	1	male	16	4	5	6	15						S821	5	3	S818	6	2	S855	5	2	T793	9	9													7.8408	13		S8211	1	1	2014-06-04	18:00:00		22:45:00	21:05:00	22:35:00
5700000	57000000	1	male	33	4	5	6	15						S723	5	3	S823	5	2	S931	5	2																7.8408	9		S8230	2	1	2014-06-04	22:00:00		23:30:00	21:52:00	23:15:00
5700000	42000000	1	male	55	4	5	6	15						S060	1	2	S721	5	3	S018	6	1																7.8408	14		S7210	2	0	2014-07-04	22:50:00
5700000	57000000	1	male	23	4	5	6	15						S060	1	2	S724	5	3	S868	5	2	S862	5	2													7.8408	13		S7241	1	1	2014-07-04	22:00:00		15:10:00	13:40:00	14:40:00
5700000	57000000	2	female	62	4	5	6	15						S822	5	2	S849	5	2																			7.8408	4		S8220	1	0	2014-09-04	08:00:00
5700000	57000000	1	male	16	1	1	5	7						S062	1	3	S270	3	3	S328	4	3	S320	4	3	S822	5	3										4.804	27		S8221	2	0	2014-09-04	23:00:00
5700000	56000000	1	male	66	4	5	6	15						S370	4	3	S823	5	3																			7.8408	18		S8231	2	1	2014-09-04	10:00:00		20:00:00	19:15:00	19:40:00
5700000	57000000	1	male	9	4	5	6	15						S060	1	2	S822	5	2																			7.8408	8		S8220	1	1	2014-09-04	21:00:00		00:20:00	23:35:00	00:10:00
5700000	56000000	1	male	28	4	5	6	15						S060	1	2	S823	5	3	S818	6	1	S011	6	1													7.8408	14		S8231	1	1	2014-10-04	23:00:00		11:10:00	10:19:00	11:00:00
5700000	57000000	1	male	11	4	5	6	15						S723	5	3	T810	9	9																			7.8408	9		S7230	1	1	2014-10-04	07:00:00		15:30:00	14:00:00	15:10:00
5700000	55000000	1	male	42	4	5	6	15						S060	1	2	S822	5	2	S818	6	2	T796	9	9													7.8408	12		S8220	1	1	2014-10-04	22:50:00		10:20:00	09:28:00	10:00:00
5700000	57000000	1	male	21	4	5	6	15						S060	1	2	S952	5	2	S723	5	2	S010	6	1	T810	9	9										7.8408	9		S7231	1	1	2014-11-04	16:30:00		16:05:00	14:50:00	16:00:00
5700000	57000000	1	male	66	4	5	6	15						S722	5	3	S920	5	2																			7.8408	9		S7220	2	1	2014-11-04	17:30:00		13:05:00	12:07:00	12:55:00
5700000	55000000	2	female	14	4	1	6	11						S060	1	2	S260	3	4	S723	5	3																5.7408	29		S7230	3	1	2014-11-04	14:00:00		01:30:00	00:19:00	01:00:00
5700000	57000000	1	male	20	4	5	6	15						S060	1	2	S723	5	3																			7.8408	13		S7230	1	1	2014-12-04	09:30:00		17:20:00	15:59:00	17:10:00
5700000	55000000	1	male	14	4	5	6	15						S722	5	3	S828	5	3																			7.8408	9		S7220	1	1	13/4/2014	00:00:00		13:45:00	12:20:00	13:30:00
5700000	55000000	1	male	53	4	5	6	15						S822	5	3	S913	6	2	S518	6	1																7.8408	13		S8221	1	1	13/4/2014	08:00:00		21:10:00	19:58:00	21:00:00
5700000	57000000	1	male	61	4	5	6	15						S523	5	2	S822	5	3																			7.8408	9		S8221	1	1	13/4/2014	16:00:00		10:25:00	09:27:00	10:15:00
5700000	57000000	1	male	27	4	5	6	15						S060	1	2	S320	4	3	S723	5	3	S820	5	2	T810	9	9										7.8408	22		S7230	1	1	13/4/2014	11:25:00		00:30:00	23:10:00	00:20:00
5700000	57000000	1	male	26	4	5	6	15						S060	1	2	S823	5	2																			7.8408	8		S8230	1	1	15/4/2014	21:00:00		22:45:00	21:25:00	22:30:00
5700000	57000000	1	male	39	4	5	6	15						S060	1	2	S822	5	2																			7.8408	8		S8220	1	1	15/4/2014	14:00:00		19:15:00	16:23:00	19:05:00
5700000	57000000	2	female	42	4	5	6	15						S060	1	2	S822	5	3	S925	5	2																7.8408	13		S8221	1	1	16/4/2014	17:00:00		21:05:00	19:25:00	20:50:00
5700000	57000000	2	female	91	4	5	6	15						S721	5	3	S525	5	2																			7.8408	9		S7210	1	2	16/4/2014	00:30:00		14:45:00	13:37:00	14:30:00
5700000	57000000	1	male	49	4	5	6	15						S623	5	2	S823	5	3	S810	6	1																7.8408	10		S8231	1	1	16/4/2014	18:45:00		16:00:00	14:33:00	14:45:00
5700000	57000000	1	male	11	4	5	6	15						S823	5	2	S800	6	1																			7.8408	5		S8230	1	1	18/4/2014	18:00:00		11:05:00	10:15:00	10:55:00
5700000	53000000	1	male	14	1	1	5	7						S062	1	4	S723	5	3	S717	6	2																4.804	29		S7231	2	1	19/4/2014	11:00:00		16:45:00	15:00:00	16:30:00
	57000000		male	31	1	1	1	3						S068	1	5	S723	5	2																			0	29					19/4/2014	11:00:00
5700000	57000000	1	male	23	1	1	4	6						S066	1	4	S720	5	3	S724	5	3	S923	5	3	S626	5	1	T841	9	9							4.804	25		S8240	2	2	20/4/2014	23:50:00		17:45:00	15:12:00	17:30:00
5700000	57000000	1	male	35	1	1	5	7						S064	1	4	S021	1	3	S024	2	2	S027	1	2	S822	5	2	S270	3	2							4.804	24		S8220	2	2	20/4/2014	23:30:00		18:45:00	12:15:00	18:40:00
5700000	57000000	1	male	45	1	1	1	3						S062	1	3	S271	3	3	S328	4	3	S823	5	3	T794	9	9										0	27		S8231	2	1	20/4/2014	15:00:00		18:50:00	17:45:00	18:30:00
5700000	57000000	1	male	48	4	5	6	15						S822	5	2	S010	6	1																			7.8408	5		S8220	1	0	20/4/2014	23:30:00
5700000	57000000	1	male	49	4	5	6	15						S724	5	3	S670	5	2	S718	6	1																7.8408	10		S7241	1	2	21/4/2014	07:00:00		13:30:00	12:10:00	13:10:00
5700000	55000000	1	male	30	4	5	6	15						S822	5	3	S961	5	2	S818	6	1																7.8408	10		S8221	1	1	21/4/2014	11:38:00		1 day, 0:00:00	23:00:00	23:50:00
5700000	57000000	1	male	15	4	5	6	15						S420	5	2	S822	5	2																			7.8408	4		S8220	1	0	23/4/2014	19:45:00
5700000	49000000	1	male	17	4	5	6	15						S060	1	2	S822	5	2	S898	5	1																7.8408	8		S8220	1	1	23/4/2014	16:00:00		22:15:00	20:22:00	22:00:00
5700000	57000000	1	male	25	4	5	6	15						S060	1	2	S024	2	2	S026	2	2	S723	5	3													7.8408	17		S7230	2	2	23/4/2014	19:50:00		19:40:00	11:10:00	19:20:00
5700000	49000000	2	female	47	4	5	6	15						S723	5	3	S224	3	2	S270	3	3																7.8408	18		S7230	1	2	24/4/2014	13:00:00		14:15:00	12:26:00	14:00:00
5600000	49000000	2	female	86	4	5	6	15						S721	5	3	T810	9	9																			7.8408	9		S7230	1	2	24/4/2014	18:00:00		14:05:00	12:09:00	13:45:00
5700000	57000000	1	male	49	4	5	6	15						S822	5	3	S848	5	2																			7.8408	9		S8221	1	1	25/4/2014	19:10:00		15:30:00	15:02:00	15:25:00
5700000	57000000	1	male	29	4	5	6	15						S723	5	3	S399	4	1	S800	6	1	S718	6	2													7.8408	14		S7231	1	1	26/4/2014	22:45:00		15:00:00	12:40:00	14:40:00
5700000	55000000	1	male	55	4	5	6	15						S720	5	3	T841	9	9																			7.8408	9		S7200	1	1	26/4/2014	00:10:00		21:10:00	19:22:00	20:55:00
5700000	57000000	2	female	32	4	1	6	11						S368	4	5	S328	4	3	S324	5	3	S420	5	3	S423	5	3	S822	5	3							5.7408	34		S8221	2	1	27/4/2014	12:40:00		19:30:00	17:45:00	19:15:00
	57000000		male	22	1	2	5	8						S068	1	5	S722	5	2																			5.9672	29					27/4/2014	03:10:00
5700000	55000000	1	male	15	4	5	6	15						S721	5	3	S318	6	2	T810	9	9																7.8408	13		S7210	1	1	27/4/2014	10:00:00		15:40:00	13:44:00	15:25:00
5700000	57000000	2	female	14	4	5	6	15						S060	1	2	S823	5	3	S420	5	2																7.8408	13		S8231	1	1	27/4/2014	12:40:00		00:00:00	22:36:00	23:50:00
5700000	51000000	1	male	25	4	5	6	15						S060	1	2	S823	5	3	S817	6	2																7.8408	17		S8231	1	1	29/4/2014	19:00:00		14:50:00	13:00:00	14:40:00
5700000	56000000	1	male	9	4	5	6	15						S823	5	2	S826	5	2	S908	6	1																7.8408	5		S8230	1	1	30/4/2014	15:00:00		20:02:00	21:40:00	21:50:00
5700000	57000000	1	male	24	4	5	6	15						S724	5	3	S822	5	2	S825	5	2	S820	5	3													7.8408	9		S8220	2	1	2014-01-05	07:20:00		19:30:00	16:25:00	19:20:00
5700000	52000000	1	male	38	1	1	5	7						S060	1	2	S420	5	2	S822	5	3	S817	6	2													5.9672	17		S8221	1	1	2014-02-05	21:20:00		15:50:00	14:15:00	15:05:00
5700000	57000000	1	male	50	4	5	6	15						S060	1	2	S823	5	3	S818	6	2																7.8408	17		S8231	1	1	2014-03-05	16:00:00		22:15:00	21:12:00	22:05:00
5700000	57000000	1	male	20	4	5	6	15						S060	1	2	S018	6	2	S360	4	3	S361	4	3	S723	5	3										7.8408	22		S7230	1	2	2014-03-05	23:30:00		13:10:00	11:38:00	13:00:00
5700000	57000000	1	male	85	4	5	6	15						S060	1	2	S022	2	2	S018	6	2	S721	5	3													7.8408	17		S7210	1	2	2014-04-05	09:00:00		14:30:00	12:45:00	14:10:00
5700000	57000000	1	male	57	4	5	6	15						S822	5	2	S828	5	2																			7.8408	4		S8220	1	1	2014-05-05	18:00:00		15:30:00	14:13:00	15:20:00
5700000	49000000	1	male	54	4	5	6	15						S060	1	2	S724	5	3																			7.1082	13		S7240	1	2	2014-05-05	12:54:00		15:45:00	13:05:00	15:35:00
5700000	57000000	1	male	86	4	5	6	15						S822	5	2	S913	6	2																			7.8408	8		S8220	1	1	2014-06-05	09:00:00		19:15:00	17:04:00	19:05:00
5700000	57000000	1	male	24	4	5	6	15						S060	1	2	S420	5	2	S723	5	3	S219	6	1	T793	9	9										7.55	14		S7230	1	1	2014-06-05	01:00:00		21:30:00	20:55:00	21:25:00
	57000000		male	7	4	5	6	15						S823	5	2	S018	6	1																			7.8408	5					2014-07-05	15:20:00
5700000	57000000	1	male	35	4	5	6	15						S823	5	2	S930	5	2	S320	4	3	S															7.8408	13		S8230	1	2	2014-07-05	10:00:00		12:15:00	10:54:00	12:00:00
5700000	53000000	1	male	43	4	5	6	15						S823	5	3	S817	6	2																			7.8408	13		S8231	1	1	2014-08-05	07:00:00		23:20:00	21:48:00	23:00:00
5700000	57000000	1	male	59	4	5	6	15						S060	1	2	S721	5	3	S523	5	2	S361	4	3	S360	4	3										7.8408	22		S7210	2	1	2014-08-05	11:00:00		23:10:00	21:29:00	22:55:00
5700000	57000000	1	male	42	4	5	6	15						S060	1	2	S823	5	2	S002	6	1																7.8408	9		S8230	1	1	2014-09-05	20:15:00		21:35:00	20:30:00	21:30:00
5700000	52000000	1	male	58	4	5	6	15						S721	5	3	T810	9	9																			7.8408	9		S7210	1	2	2014-09-05	17:20:00		18:00:00	15:20:00	17:45:00
5700000	57000000	1	male	45	4	5	6	15						S720	5	3	S525	5	2																			7.8408	9		S7200	1	2	2014-10-05	09:00:00		11:30:00	09:50:00	11:10:00
5700000	57000000	1	male	24	3	1	5	9						S065	1	5	S270	3	3	S423	5	2	S822	5	3	S818	6	2										5.7408	43		S8221	2	0	2014-10-05	18:00:00
5700000	57000000	1	male	40	4	5	6	15						S724	5	3	S718	6	2	T810	9	9																7.8408	13		S7240	2	1	2014-11-05	23:45:00		16:45:00	13:58:00	16:30:00
5700000	54000000	2	female	18	4	5	6	15						S822	5	3	S817	6	2																			7.8408	13		S8221	1	1	2014-11-05	12:00:00		20:45:00	20:10:00	20:35:00
5700000	57000000	1	male	24	1	1	6	8						S065	1	4	S020	1	2	S724	5	3	S810	6	1													3.3388	26		S7240	2	0	2014-11-05	17:51:00
5700000	49000000	1	male	81	4	5	6	15						S060	1	2	S822	5	3	S808	6	1	S610	6	1	T793	9	9	T827	9	9							7.8408	14		S8221	1	1	2014-12-05	07:20:00		17:15:00	15:32:00	16:50:00
5700000	57000000	1	male	38	4	5	6	15						S060	1	2	S822	5	3	S910	6	1																7.8408	14		S8221	1	1	2014-12-05	17:14:00		22:20:00	21:25:00	22:10:00
5700000	45000000	1	male	87	4	5	6	15						S721	5	3	S008	6	1																			7.8408	10		S7210	1	0	13/5/2014	18:00:00
5700000	57000000	1	male	12	4	5	6	15						S060	1	2	S723	5	3	S820	5	3	S018	6	1	T810	9	9	T793	9	9							7.8408	14		S7230	1	1	13/5/2014	11:30:00		16:15:00	14:00:00	15:50:00
5700000	57000000	1	male	71	4	5	6	15						S821	5	3	S818	6	2																			7.8408	13		S8211	1	1	13/5/2014	06:30:00		16:10:00	15:25:00	15:55:00
5700000	57000000	1	male	69	4	5	6	15						S060	1	2	S822	5	2																			7.8408	8		S8220	1	1	14/5/2014	16:00:00		00:05:00	23:45:00	00:00:00
5700000	57000000	1	male	36	1	1	5	7						S065	1	4	S021	1	3	S024	2	2	S822	5	2	S323	5	2	S822	5	3							4.804	29		S8220	2	2	15/5/2014	22:00:00		14:00:00	12:20:00	13:50:00
5700000	57000000	1	male	19	4	5	6	15						S060	1	2	S822	5	2	S510	6	1																7.8408	9		S8220	1	1	15/5/2014	12:50:00		21:00:00	20:11:00	20:45:00
5700000	57000000	1	male	67	4	5	6	15						S060	1	2	S065	1	4	S224	3	3	S272	3	3	S822	5	2	S420	5	2							7.8408	29		S8220	1	1	15/5/2014	12:41:00		16:00:00	13:42:00	15:40:00
5700000	57000000	2	female	75	4	5	6	15						S721	5	3	T810	9	9																			7.8408	9		S7210	1	2	15/5/2014	13:00:00		17:30:00	15:25:00	17:15:00
5700000	48000000	1	male	18	4	5	6	15						S721	5	3	S523	5	2																			7.8408	9		S7210	1	2	16/5/2014	11:00:00		17:30:00	14:43:00	17:00:00
5700000	57000000	1	male	50	4	1	5	10						S063	1	4	S066	1	4	S224	3	3	S271	3	3	S721	5	3	S822	5	3							5.7408	34		S8220	2	0	16/5/2014	03:00:00
5700000	57000000	1	male	41	4	5	6	15						S525	5	2	S723	5	3	T810	9	9																7.8408	9		S7230	1	1	17/5/2014	00:22:00		17:50:00	16:13:00	17:30:00
5700000	57000000	2	female	61	4	5	6	15						S065	1	4	S723	5	3	S820	5	2	T793	9	9													7.8408	25		S7230	1	1	18/5/2014	18:00:00		15:00:00	11:56:00	14:40:00
5700000	57000000	1	male	37	4	5	6	15						S060	1	2	S721	5	3	S526	5	2	S910	6	1	S913	6	1										7.8408	14		S7210	1	2	21/5/2014	19:50:00		19:20:00	15:35:00	19:00:00
5700000	50000000	1	male	55	4	5	6	15						S724	5	3	S821	5	3	S841	5	3	S837	5	2	S810	6	1	T887	9	9							7.8408	10		S8211	2	1	21/5/2014	08:30:00		22:10:00	20:30:00	22:00:00
5700000	53000000	1	male	28	4	5	6	15						S723	5	3	S918		1																			7.8408	9		S7230	1	1	22/5/2014	17:10:00		22:30:00	21:22:00	22:10:00
5700000	55000000	1	male	16	4	5	6	15						S723	5	3	S626	5	1	S611	6	1	T810	9	9													7.8408	10		S7230	1	1	22/5/2014	00:10:00		00:10:00	22:17:00	1 day, 0:00:00
5700000	55000000	1	male	15	4	5	6	15						S723	5	3	S820	5	2																			7.8408	9		S7230	1	1	22/5/2014	00:10:00		01:35:00	23:00:00	01:25:00
5700000	57000000	2	female	17	4	5	6	15						S822	5	2	S913	6	1																			7.8408	5		S8220	1	1	23/5/2014	04:00:00		11:20:00	10:27:00	11:10:00
5700000	57000000	1	male	28	4	5	6	15						S143	1	3	S822	5	3																			7.8408	18		S8221	1	1	23/5/2014	03:10:00		21:00:00	19:50:00	20:45:00
5700000	57000000	1	male	37	4	5	6	15						S060	1	2	S059	2	2	S822	5	2	S899	5	2	S000	6	1										7.8408	12		S8220	2	1	23/5/2014	21:20:00		00:10:00	23:10:00	1 day, 0:00:00
5700000	57000000	1	male	3	4	5	6	15						S060	1	2	S822	5	3																			7.8408	13		S8221	1	1	23/5/2014	10:00:00		20:05:00	19:40:00	19:55:00
5700000	57000000	1	male	47	4	5	6	15						S399	4	3	S365	4	3	S364	4	4	S361	4	4	S721	5	3	S710	6	1							7.8408	26		S7210	2	1	24/5/2014	07:00:00		16:05:00	12:18:00	15:36:00
5700000	57000000	1	male	24	4	5	6	15						S823	5	2	S400	6	1																			7.8408	5		S8230	1	1	24/5/2014	09:00:00		21:40:00	21:01:00	21:35:00
5700000	57000000	1	male	16	4	5	6	15						S060	1	2	S721	5	3																			7.8408	13		S7210	1	2	24/5/2014	11:00:00		11:00:00	09:51:00	10:35:00
5700000	57000000	1	male	17	4	5	6	15						S723	5	3	S826	5	3	S824	5	2	T846	9	9													7.8408	9		S8240	2	1	26/5/2014	10:00:00		16:40:00	12:17:00	16:30:00
5700000	57000000	1	male	67	4	5	6	15						S060	1	2	S223	3	3	S822	5	2	S203	6	2													7.8408	17		S8220	1	0	26/5/2014	08:30:00
5700000	57000000	2	female	77	4	5	6	15						S823	5	2	S819	6	1																			7.8408	5		S8230	1	0	26/5/2014	20:00:00
5700000	57000000	1	male	15	4	5	6	15						S066	1	4	S022	2	2	S024	2	2	S822	5	3													7.8408	29		S8221	2	2	28/5/2014	18:00:00		16:20:00	11:10:00	15:45:00
5700000	57000000	1	male	10	4	5	6	15						S060	1	2	S822	5	2	S010	6	1	S500	6	1													7.8408	9		S8220	1	1	29/5/2014	17:00:00		17:20:00	16:28:00	17:05:00
5700000	57000000	1	male	16	4	5	6	15						S723	5	3	S420	5	2																			7.8408	9		S7230	1	2	29/5/2014	22:00:00		15:00:00	11:51:00	14:40:00
5700000	50000000	2	female	65	4	5	6	15						S021	1	3	S720	5	3																			7.8408	18		S7200	2	2	30/5/2014	16:00:00		15:40:00	13:24:00	15:25:00
5700000	57000000	1	male	33	4	5	6	15						S724	5	3	S626	5	1	S611	6	1																7.8408	10		S7240	1	1	30/5/2014	15:00:00		21:50:00	20:20:00	21:30:00
5700000	57000000	1	male	12	4	5	6	15						S724	5	2	S723	5	2																			7.8408	4		S7230	2	1	31/5/2014	21:00:00		17:30:00	16:30:00	17:15:00
	50000000		male	27	4	5	6	15						S099	1	1	S723	5	2																			7.8408	5					2014-01-06	08:35:00
5700000	57000000	2	male	30	4	5	6	15						S822	5	3	S823	5	3																			7.8408	9		S8231	2	1	2014-02-06	08:30:00		23:35:00	22:42:00	23:25:00
5700000	57000000	1	male	16	4	5	6	15						S364	4	4	S723	5	3	S822	5	2	S011	6	1	S913	6	2										7.8408	29		S8220	2	1	2014-03-06	06:00:00		23:25:00	19:39:00	23:10:00
5700000	57000000	1	male	64	4	5	6	15						S060	1	2	S822	5	3	S420	5	2	S923	5	2	S834	5	1	S832	5	1							7.8408	13		S8211	1	1	2014-03-06	10:00:00		21:40:00	18:35:00	21:30:00
5700000	57000000	1	male	18	4	5	6	15						S065	1	4	S060	1	2	S029	1	2	S029	1	2	S821	5	3	S420	5	2							7.8408	25		S8211	1	1	2014-03-06	15:30:00		18:35:00	15:45:00	18:20:00
5700000	57000000	1	male	59	4	5	6	15						S320	4	3	S361	4	3	S721	5	3	S278	3	3	S220	3	3	S271	3	3							7.55	27		S7210	2	1	2014-05-06	19:00:00		03:20:00	02:01:00	03:05:00
5700000	57000000	2	female	6	4	5	6	15						S723	5	3	S325	5	3																			7.8408	9		S7230	1	1	2014-06-06	17:30:00		16:45:00	15:40:00	16:30:00
5700000	55000000	1	male	14	4	5	6	15						S724	5	3	S623	5	2																			7.8408	9		S7240	1	1	2014-07-06	15:00:00		17:50:00	16:22:00	17:40:00
5700000	57000000	1	male	8	4	5	6	15						S060	1	2	S525	5	2	S822	5	3																7.8408	13		S8221	1	1	2014-07-06	16:00:00		19:15:00	18:33:00	19:00:00
5700000	50000000	1	male	14	4	5	6	15						S723	5	3	S819	6	2																			7.8408	13		S7231	1	1	2014-07-06	15:00:00		14:25:00	12:30:00	14:05:00
5700000	57000000	1	male	8	4	5	6	15						S721	5	3	S423	5	2																			7.8408	9		S7210	1	1	2014-07-06	13:00:00		17:50:00	16:10:00	17:40:00
5700000	50000000	2	female	51	4	5	6	15						S724	5	3	S832	5	2	S834	5	2																7.8408	9		S7241	1	1	2014-07-06	10:40:00		22:15:00	20:13:00	22:00:00
5700000	55000000	2	female	12	4	5	6	15						S723	5	3	T810	9	9																			7.1082	9		S7230	1	1	2014-07-06	16:00:00		11:05:00	09:55:00	10:55:00
5700000	57000000	2	female	17	4	5	6	15						S060	1	2	S823	5	3	S015	6	1	S025	2	1													7.8408	14		S8231	1	1	2014-07-06	17:40:00		21:35:00	21:08:00	21:25:00
5700000	57000000	2	female	18	4	5	6	15						S723	5	3	S822	5	2	T810	9	9																7.8408	9		S8220	2	1	2014-08-06	18:00:00		21:15:00	19:57:00	20:55:00
5700000	57000000	1	male	49	4	5	6	15						S723	5	3	S141	1	3	S122	1	2	S131	1	3													7.8408	18		S7230	2	2	2014-08-06	10:50:00		12:00:00	09:42:00	11:35:00
5700000	57000000	1	male	19	4	5	6	15						S822	5	2	T796	9	9																			7.8408	4		S8220	1	1	2014-08-06	14:01:00		00:25:00	23:29:00	1 day, 0:00:00
5700000	57000000	2	female	43	4	5	6	15						S723	5	3	S913	6	1	S809	6	2																7.8408	13		S7230	1	1	2014-08-06	10:30:00		20:50:00	19:07:00	20:35:00
5700000	56000000	2	female	77	4	5	6	15						S720	5	3	T810	9	9																			7.8408	9		S7200	1	2	2014-09-06	06:00:00		10:40:00	09:30:00	10:30:00
5700000	57000000	1	male	20	1	1	5	7						S064	1	4	S021	1	3	S028	1	2	S223	3	2	S273	3	3	S822	5	2							4.804	29		S8220	2	1	2014-09-06	22:30:00		06:00:00	04:45:00	05:45:00
5700000	57000000	2	female	61	4	5	6	15						S821	5	2	S868	5	2																			7.8408	4		S8210	1	2	2014-09-06	08:00:00		14:30:00	11:51:00	14:20:00
5700000	57000000	2	female	11	4	5	6	15						S822	5	3	S923	5	2																			7.8408	9		S8221	1	1	2014-10-06	16:00:00		20:30:00	19:57:00	20:20:00
5700000	57000000	1	male	54	4	5	6	15						S060	1	2	S722	5	3	S270	3	2	S323	5	2	S525	5	2										7.8408	17		S7220	2	2	2014-11-06	03:50:00		19:05:00	16:00:00	18:50:00
5700000	41000000	2	female	47	4	5	6	15						S822	5	2	S223	3	2	S925	5	1																7.8408	8		S8220	1	0	2014-11-06	03:50:00
5700000	55000000	1	male	19	4	5	6	15						S060	1	2	S730	5	3	S721	5	3	S324	5	2	S525	5	2	T810	9	9							7.8408	13		S7211	1	1	2014-11-06	23:00:00		08:00:00	07:07:00	07:50:00
5700000	52000000	1	male	20	4	5	6	15						S060	1	2	S729	5	3	S829	5	2	S969	5	1													7.8408	13		S7290	1	2	14/6/2014	23:10:00		22:30:00	21:19:00	22:50:00
5700000	55000000	1	male	37	4	5	6	15						S822	5	2	S831	5	2																			7.8408	4		S8220	1	1	14/6/2014	08:30:00		00:50:00	23:25:00	00:40:00
5700000	54000000	1	male	29	4	5	6	15						S060	1	2	S723	5	3	S822	5	3	T810	9	9													7.8408	13		S8221	2	1	14/6/2014	22:40:00		00:55:00	21:25:00	00:45:00
5700000	40000000	1	male	26	4	5	6	15						S730	5	3	S720	5	3																			7.8408	9		S7200	1	0	15/6/2014	03:15:00
5700000	57000000	1	male	34	4	5	6	15						S822	5	2	S837	5	2																			7.8408	4		S8220	1	1	15/6/2014	07:00:00		22:05:00	21:13:00	21:55:00
5700000	57000000	1	male	18	4	5	6	15						S722	5	3	S822	5	2																			7.8408	9		S8220	2	2	16/6/2014	05:00:00		17:30:00	13:45:00	17:15:00
5700000	57000000	1	male	22	2	1	5	8						S064	1	4	S823	5	2																			4.804	20		S8230	1	1	16/6/2014	19:40:00		16:00:00	13:50:00	15:30:00
5700000	57000000	1	male	69	4	5	6	15						S822	5	2	S526	5	2																			7.8408	4		S8220	1	0	17/6/2014	19:00:00
5700000	57000000	2	female	53	4	5	6	15						S060	1	2	S822	5	2																			7.8408	8		S8220	1	1	18/6/2014	11:30:00		23:20:00	21:20:00	23:10:00
5700000	57000000	1	male	25	4	5	6	15						S822	5	2	S711	6	2																			7.8408	8		S8220	1	1	21/6/2014	04:55:00		22:55:00	21:19:00	22:45:00
5700000	57000000	1	male	33	4	5	6	15						S723	5	3	T814	9	9																			7.8408	9		S7230	1	1	21/6/2014	18:30:00		00:00:00	22:30:00	23:48:00
5700000	57000000	2	female	13	4	5	6	15						S060	1	2	S723	5	3	T810	9	9																7.8408	13		S7230	1	1	22/6/2014	13:30:00		01:10:00	23:52:00	01:00:00
5700000	57000000	1	male	14	4	5	6	15						S729	5	3	S822	5	2	T810	9	9																7.8408	9		S8220	2	1	22/6/2014	15:00:00		22:00:00	20:20:00	21:50:00
5700000	54000000	1	male	80	4	5	6	15						S721	5	3	T810	9	9																			7.8408	9		S7210	1	2	23/6/2014	09:00:00		15:55:00	14:15:00	15:40:00
5700000	50000000	1	male	15	4	5	6	15						S060	1	2	S723	5	3																			7.8408	13		S7230	1	1	23/6/2014	15:35:00		21:45:00	20:39:00	21:35:00
5800000	57000000	1	male	63	4	5	6	15						S721	5	3	T810	9	9																			7.8408	9		S7200	1	0	24/6/2014	03:00:00
5700000	57000000	1	male	40	4	5	6	15						S361	4	4	S272	3	3	S821	5	3	S723	5	3	S624	5	2	S817	6	2							7.8408	34		S8211	2	1	24/6/2014	08:00:00		13:50:00	12:15:00	13:15:00
5700000	50000000	1	male	36	4	5	6	15						S723	5	3	S731	5	1																			7.8408	9		S7230	1	0	25/6/2014	07:00:00
5700000	57000000	1	male	12	4	5	6	15						S724	5	3	S718	6	2																			7.8408	13		S7241	1	1	25/6/2014	17:00:00		13:20:00	11:35:00	13:00:00
5700000	57000000	1	male	15	4	5	6	15						S750	5	4	S722	5	3	S818	6	2	T793	9	9													7.8408	20		S7221	2	1	26/6/2014	22:00:00		12:40:00	09:18:00	12:25:00
5700000	42000000	1	male	63	4	5	6	15						S924	5	2	S823	5	2	S911	6	1																7.8408	5		S8230	2	0	26/6/2014	16:00:00
5700000	51000000	2	female	7	4	5	6	15						S060	1	2	S823	5	2																			7.8408	8		S8230	1	1	27/6/2014	20:00:00		14:00:00	13:12:00	13:50:00
5700000	53000000	1	male	27	4	5	6	15						S724	5	3	S718	6	2	T810	9	9	T793	9	9													7.8408	13		S7241	1	1	27/6/2014	20:00:00		00:30:00	22:10:00	00:00:00
5700000	55000000	1	male	51	4	5	6	15						S723	5	3	S372	4	3	S223	3	2	S272	3	3	S324	5	2										6.3756	27		S7230	2	1	27/6/2014	22:00:00		02:30:00	00:58:00	02:25:00
5700000	55000000	1	male	22	4	5	6	15						S727	5	3	S899	5	1																			7.8408	9		S7230	2	1	27/6/2014	03:30:00		16:00:00	13:24:00	15:45:00
5700000	57000000	1	male	25	4	5	6	15						S060	1	2	S723	5	3	S010	6	2																7.8408	17		S7230	1	1	27/6/2014	03:30:00		22:45:00	21:35:00	22:30:00
5700000	57000000	1	male	14	4	5	6	15						S060	1	2	S723	5	3	S040	2	2	S717	6	2													7.8408	17		S7231	1	1	27/6/2014	17:20:00		19:00:00	17:33:00	18:45:00
5700000	53000000	1	male	17	4	5	6	15						S723	5	3	S718	6	2																			7.8408	13		S7231	1	1	28/6/2014	20:00:00		12:40:00	10:53:00	12:35:00
5700000	54000000	2	female	22	4	5	6	15						S060	1	2	S723	5	3	S022	2	2																7.8408	17		S7230	1	2	28/6/2014	16:00:00		10:40:00	09:47:00	10:30:00
5700000	50000000	2	female	11	4	5	6	15						S060	1	2	S823	5	2	S008	6	1																7.8408	9		S8230	1	1	28/6/2014	11:00:00		13:00:00	11:53:00	12:50:00
5700000	57000000	1	male	55	4	5	6	15						S822	5	2	T793	9	9	T810	9	9																7.8408	4		S8220	1	1	28/6/2014	13:30:00		11:15:00	09:37:00	11:00:00
5700000	51000000	1	male	46	3	5	6	14						S060	1	2	S723	5	3	S920	5	2	S526	5	2	S899	5	1	S011	6	1							7.8408	14		S7230	1	1	28/6/2014	19:20:00		22:00:00	20:16:00	21:50:00
5700000	57000000	1	male	21	4	5	6	15						S821	5	3	S818	6	2																			7.8408	13		S8211	1	1	29/6/2014	10:00:00		21:05:00	20:50:00	21:00:00
5500000	55000000	2	female	66	4	5	6	15						S220	3	2	S320	4	3	S721	5	2																7.8408	17		S7240	1	2	30/6/2014	17:00:00		16:05:00	14:32:00	15:50:00
	50000000		male	30	4	5	6	15						S822	5	2	S810	6	1																			7.8408	5					30/6/2014	07:30:00
5700000	55000000	1	male	19	4	5	6	15						S822	5	3	S818	6	2	S808	6	1																7.8408	13		S8221	1	1	30/6/2014	00:50:00		12:20:00	11:30:00	12:15:00
5700000	57000000	1	male	40	4	5	6	15						S729	5	3	S750	5	3																			7.8408	9		S7290	1	1	30/6/2014	17:30:00		23:15:00	20:55:00	23:00:00
5700000	49000000	2	female	54	1	1	1	3						S062	1		S271	3		S360	4		S368	4		S729	5											0			S7290	2	1	2014-02-07	20:00:00		23:40:00	22:47:00	23:20:00
5700000	57000000	1	male	15	4	5	6	15						S060	1	2	S723	5	3	S008	6	1	S002	6	1													7.8408	14		S7230	1	1	2014-02-07	17:00:00		00:10:00	22:59:00	00:00:00
5700000	57000000	1	male	46	4	5	6	15						S723	5	3	S718	6	2	T810	9	9																7.8408	13		S7231	1	1	2014-02-07	22:00:00		23:55:00	21:50:00	23:45:00
5700000	57000000	1	male	20	4	5	6	15						S822	5	3	S525	5	2	S818	6	2																7.8408	13		S8221	1	1	2014-03-07	10:40:00		11:30:00	09:55:00	11:20:00
5700000	57000000	2	female	66	4	5	6	15						S723	5	3	T810	9	9																			7.8408	9		S7230	1	1	2014-03-07	18:00:00		00:10:00	21:28:00	00:00:00
5700000	57000000	2	female	53	4	5	6	15						S822	5	3	S818	6	2																			7.8408	13		S8221	1	1	2014-04-07	09:13:00		01:35:00	23:51:00	01:05:00
5700000	47000000	1	female	54	4	5	6	15						S822	5	3	S818	6	2																			7.8408	13		S8221	1	0	2014-04-07	19:58:00
5700000	49000000	1	male	70	4	5	6	15						S060	1	2	S066	1	4	S723	5	3	S822	5	3	S018	6	2										7.8408	29		S8221	2	1	2014-05-07	22:50:00		17:30:00	15:28:00	17:15:00
5700000	54000000	1	male	40	4	5	6	15						S822	5	3	S818	6	2	S862	5	2																7.8408	13		S8221	1	1	2014-05-07	15:10:00		14:20:00	13:42:00	14:10:00
5700000	49000000	1	male	28	4	5	6	15						S823	5	2	S934	5	1																			7.8408	4		S8230	1	1	2014-06-07	18:40:00		15:50:00	14:24:00	15:40:00
5700000	50000000	2	female	60	4	5	6	15						S060	1	2	S723	5	3	S525	5	2																7.8408	13		S7230	1	1	2014-06-07	11:00:00		01:45:00	23:56:00	01:25:00
5700000	57000000	2	female	26	4	5	6	15						S724	5	3	T810	9	9																			7.8408	9		S7240	1	1	2014-07-07	13:00:00		14:30:00	10:07:00	14:15:00
5700000	54000000	2	female	45	4	5	6	15						S060	1	2	S823	5	2																			7.8408	8		S8230	1	1	2014-07-07	23:00:00		15:55:00	14:50:00	15:40:00
5700000	57000000	1	male	29	4	5	6	15						S060	1	2	S723	5	3																			7.8408	13		S7230	1	1	2014-08-07	22:15:00		15:00:00	13:43:00	14:50:00
5700000	57000000	1	male	50	4	5	6	15						S822	5	3	S819	6	2																			7.8408	13		S8221	1	1	2014-08-07	10:00:00		12:25:00	20:52:00	11:52:00
5700000	57000000	1	male	23	4	5	6	15						S723	5	3	S711	6	1																			7.8408	10		S7231	1	1	2014-09-07	11:00:00		23:00:00	21:29:00	22:45:00
5700000	57000000	1	male	64	4	5	6	15						S724	5	3	S810	6	1																			7.8408	10		S7240	1	0	2014-09-07	17:00:00
5700000	57000000	2	female	6	1	1	5	7						S062	1	3	S066	1	4	S021	1	3	S723	5	2	S822	5	2	S008	6	1							4.804	21		S8220	2	2	2014-10-07	17:50:00		09:25:00	08:28:00	09:05:00
5700000	52000000	1	male	24	4	5	6	15						S723	5	3	S360	4	3	S223	3	2																7.8408	22		S7230	1	1	2014-10-07	05:00:00		00:55:00	22:57:00	00:45:00
5700000	57000000	2	male	84	4	5	6	15						S721	5	3	S525	5	2																			7.8408	9		S7210	1	2	2014-11-07	13:00:00		12:25:00	11:02:00	12:00:00
5800000	57000000	1	male	15	4	5	6	15						S822	5	3	S818	6	1																			7.8408	10		S7240	1	1	2014-11-07	22:18:00		16:20:00	15:20:00	16:10:00
5700000	57000000	1	male	16	4	5	6	15						S822	5	3	S818	6	2																			7.8408	13		S8221	1	1	2014-11-07	14:00:00		23:00:00	22:39:00	22:50:00
5700000	53000000	1	male	54	4	5	6	15						S723	5	3	S620	5	2	S810	6	1																7.8408	10		S7230	1	1	2014-12-07	08:05:00		18:20:00	15:00:00	18:10:00
5700000	51000000	1	male	55	4	5	6	15						S060	1	2	S721	5	3	S360	4	3	S362	4	3	S421	5	2										7.8408	22		S7210	2	1	2014-12-07	13:30:00		22:40:00	21:23:00	22:30:00
5700000	57000000	2	female	14	4	5	6	15						S723	5	3	S711	6	1																			7.8408	10		S7231	1	1	2014-12-07	15:30:00		22:30:00	21:45:00	22:20:00
5700000	49000000	2	female	76	4	5	6	15						S721	5	3	T808	9	9																			7.8408	9		S7210	1	2	13/7/2014	20:00:00		12:35:00	11:32:00	12:25:00
5700000	55000000	1	male	15	4	5	6	15						S360	4	3	S724	5	3																			7.8408	18		S7240	1	2	13/7/2014	01:00:00		14:00:00	12:51:00	13:50:00
5700000	57000000	1	male	21	4	5	6	15						S060	1	2	S360	4	3	S822	5	3	S620	5	1	S623	5	1	S611	6	1							7.8408	22		S8221	1	1	13/7/2014	02:50:00		22:30:00	20:40:00	22:15:00
5700000	57000000	1	male	26	4	5	6	15						S723	5	3	S711	6	1																			7.8408	10		S7231	1	1	15/7/2014	17:00:00		17:10:00	16:00:00	17:00:00
5700000	57000000	1	male	37	4	5	6	15						S822	5	3	T793	9	9	T841	9	9																7.8408	9		S8221	1	1	15/7/2014	12:20:00		00:50:00	23:38:00	00:40:00
5700000	57000000	2	female	52	4	5	6	15						S724	5	3	T810	9	9																			7.8408	9		S7240	1	2	15/7/2014	17:25:00		11:40:00	09:18:00	11:30:00
	57000000		male	14	4	5	6	15						S822	5	2	S099	1	1	S018	6	1																7.8408	6					15/7/2014	09:00:00
5700000	57000000	1	male	42	4	5	6	15						S060	1	2	S821	5	2	S299	3	1	S819	6	2	T810	9	9										7.8408	12		S8210	1	1	16/7/2014	16:00:00		22:00:00	20:55:00	21:40:00
5700000	57000000	1	male	18	4	5	6	15						S060	1	2	S723	5	3	S010	6	2	T793	9	9													7.8408	17		S7230	1	1	18/7/2014	00:20:00		23:55:00	22:40:00	23:40:00
5700000	50000000	1	male	53	4	5	6	15						S060	1	2	S720	5	3	S730	5	3																7.8408	13		S7200	2	1	18/7/2014	20:00:00		01:00:00	00:24:00	00:44:00
5700000	57000000	1	male	17	4	5	6	15						S821	5	2	S831	5	2																			7.8408	4		S8210	1	1	19/7/2014	20:20:00		18:50:00	17:35:00	18:40:00
5700000	56000000	2	female	25	4	5	6	15						S060	1	2	S723	5	3	S818	6	1																7.8408	14		S7230	1	1	20/7/2014	23:46:00		21:05:00	19:17:00	20:55:00
5700000	57000000	1	male	30	1	1	1	3						S065	1	5	S063	1	4	S524	5	2	S822	5	3	S021	1	3	S270	3	2							2.9304	38		S8221	2	1	21/7/2014	01:00:00		14:30:00	13:10:00	14:15:00
5700000	57000000	1	male	18	4	5	6	15						S060	1	2	S822	5	3	S420	5	2	S007	6	1	S608	6	1										7.8408	14		S8221	1	2	22/7/2014	17:40:00		13:20:00	11:20:00	13:10:00
5700000	57000000	1	male	27	4	5	6	15						S060	1	2	S729	5	3	S523	5	2																7.8408	13		S7290	1	1	22/7/2014	19:30:00		23:50:00	20:01:00	23:35:00
5700000	57000000	1	male	17	4	5	6	15						S823	5	3	S808	6	1	T887	9	9																7.8408	10		S8231	1	2	23/7/2014	08:00:00		17:00:00	15:15:00	16:45:00
5700000	57000000	1	male	17	4	5	6	15						S822	5	3	S818	6	2																			7.8408	13		S8221	1	1	24/7/2014	17:00:00		21:50:00	20:43:00	21:40:00
5700000	57000000	2	female	49	4	5	6	15						S825	5	3	S823	5	3	S630	5	1	S910	6	1	T811	9	9	T856	9	9							7.8408	10		S8231	2	1	25/7/2014	17:38:00		16:05:00	13:50:00	15:50:00
5700000	57000000	1	male	67	4	5	6	15						S723	5	3	T810	9	9	T818	9	9																7.8408	9		S7230	1	1	25/7/2014	17:00:00		18:45:00	17:20:00	18:30:00
5600000	3800000	2	female	77	4	5	6	15						S722	5	3	T810	9	9																			7.8408	9		S7220	1	2	26/7/2014	08:00:00		14:55:00	13:45:00	14:40:00
5700000	57000000	2	female	13	4	5	6	15						S060	1	2	S822	5	2																			7.8408	8		S8210	2	0	26/7/2014	12:00:00
5700000	57000000	1	male	39	4	5	6	15						S822	5	3	S818	6	2																			7.8408	13		S8221	1	1	26/7/2014	13:30:00		13:25:00	12:25:00	13:15:00
5700000	57000000	1	male	44	4	5	6	15						S060	1	2	S821	5	2	S820	5	2	S021	1	3	S024	2	2	S018	6	2							7.8408	17		S8210	1	1	29/7/2014	19:35:00		23:30:00	19:57:00	23:15:00
	57000000		female	31	4	5	6	15						S022	2	1	S008	6	1	S822	5	2	S823	5	2													7.8408	6					30/7/2014	21:00:00
5700000	57000000	2	female	72	4	5	6	15						S720	5	3	T810	9	9																			7.8408	9		S7200	1	2	30/7/2014	19:00:00		16:45:00	15:05:00	16:25:00
5700000	57000000	2	female	21	4	5	6	15						S822	5	2	T810	9	9																			7.8408	4		S8220	1	2	30/7/2014	23:00:00		13:45:00	12:00:00	13:15:00
5700000	55000000	1	male	20	4	5	6	15						S724	5	3	S711	6	2																			7.8408	13		S7241	1	2	31/7/2014	03:15:00		12:20:00	10:13:00	12:10:00
5700000	57000000	1	male	46	1	1	6	8						S065	1	4	S064	1	4	S021	1	3	S822	5	3	S818	6	2	S010	6	1							4.804	29		S8271	2	1	2014-02-08	01:50:00		16:30:00	14:50:00	15:10:00
5700000	51000000	1	male	78	4	5	6	15						S721	5	3	T810	9	9	T841	9	9																7.8408	9		S7210	1	2	2014-02-08	10:00:00		13:10:00	11:15:00	13:00:00
5800000	57000000	1	male	14	4	5	6	15						S241	3	4	S822	5	2	T796	9	9																7.8408	20		S8220	2	2	2014-02-08	13:00:00		16:45:00	15:31:00	16:30:00
5700000	57000000	1	male	66	4	5	6	15						S224	3	2	S822	5	2																			7.8408	8		S8220	1	0	2014-03-08	13:40:00
5700000	57000000	1	male	15	4	5	6	15						S060	1	2	S723	5	3																			7.8408	13		S7230	1	1	2014-03-08	08:30:00		23:00:00	22:12:00	22:50:00
5700000	57000000	2	female	66	4	5	6	15						S525	5	2	S724	5	3	T810	9	9																7.8408	9		S7240	1	1	2014-03-08	17:00:00		16:50:00	15:20:00	15:40:00
5700000	57000000	2	female	34	4	5	6	15						S822	5	2	S899	5	1																			7.8408	4		S8220	1	0	2014-04-08	07:10:00
5700000	53000000	1	male	57	4	5	6	15						S060	1	2	S822	5	3	S018	6	1																7.8408	14		S8221	1	1	2014-04-08	16:50:00		23:10:00	22:23:00	23:00:00
5700000	57000000	1	male	23	4	5	6	15						S060	1	2	S823	5	2	S934	5	1																7.8408	8		S8230	1	1	2014-05-08	22:30:00		18:10:00	17:20:00	18:05:00
5700000	57000000	1	male	63	4	5	6	15						S720	5	3	T810	9	9																			7.8408	9		S7200	1	2	2014-06-08	10:00:00		15:00:00	13:43:00	14:45:00
5700000	52000000	2	female	23	4	5	6	15						S060	1	2	S723	5	3	S017	6	1																7.8408	14		S7230	1	1	2014-06-08	03:00:00		12:50:00	11:45:00	12:40:00
5700000	57000000	1	male	46	4	5	6	15						S153	1	4	S060	1	2	S135	1	3	S720	5	3	S730	5	3	S118	6	1							7.8408	26		S7200	2	1	2014-08-08	14:30:00		02:00:00	00:16:00	01:40:00
5700000	57000000	1	male	22	4	5	6	15						S060	1	2	S525	5	2	S723	5	3	S820	5	2	T810	9	9										7.8408	13		S7230	1	1	2014-10-08	03:10:00		17:00:00	15:00:00	16:50:00
5700000	57000000	1	male	13	2	2	5	9						S134	1	3	S063	1	3	S723	5	3	S408	6	1	T810	9	9										6.904	19		S7230	2	1	2014-11-08	18:10:00		14:35:00	13:20:00	14:25:00
5700000	56000000	2	female	80	4	5	6	15						S721	5	3	T810	9	9																			7.8408	9		S7210	1	2	2014-11-08	02:00:00		14:45:00	13:50:00	14:35:00
5700000	57000000	1	male	42	4	5	6	15						S722	5	3	S500	6	1	T810	9	9																7.8408	10		S7220	1	2	2014-12-08	17:00:00		11:05:00	09:35:00	10:50:00
5700000	57000000	1	male	67	4	5	6	15						S060	1	2	S723	5	3	S208	6	1	S008	6	1	S809	6	1										7.8408	14		S7230	1	2	13/8/2014	11:00:00		12:15:00	09:32:00	12:00:00
5700000	57000000	1	male	15	4	5	6	15						S060	1	2	S024	2	2	S040	2	2	S728	5	3													7.8408	17		S7280	1	2	15/8/2014	17:00:00		20:30:00	16:00:00	20:20:00
5700000	57000000	0	female	25	4	5	6	15						S821	5	2	S913	6	1	T793	9	9																7.8408	5		S8210	1	1	15/8/2014	20:20:00		23:25:00	21:55:00	23:10:00
5700000	57000000	1	male	24	3	4	5	12						S060	1	2	S021	1	3	S024	2	2	S028	1	2	S822	5	2										6.904	17		S8220	1	2	15/8/2014	18:30:00		14:45:00	13:31:00	14:35:00
5700000	57000000	2	female	52	4	5	6	15						S821	5	3	S761	5	2																			7.8408	9		S8211	1	1	16/8/2014	10:00:00		14:40:00	13:57:00	14:30:00
5700000	56000000	1	male	20	4	5	6	15						S060	1	2	S822	5	2																			7.8408	8		S8220	1	0	17/8/2014	20:00:00
5700000	57000000	1	male	31	4	5	6	15						S063	1	3	S021	1	3	S525	5	2	S525	5	3	S723	5	3	S820	5	2							7.8408	18		S7230	1	1	17/8/2014	20:26:00		20:30:00	11:30:00	20:00:00
5700000	57000000	2	female	12	3	1	4	8						S066	1	5	S328	4	3	S722	5	3	S060	1	2	S272	3	3										4.804	43		S7220	2	1	18/8/2014	07:00:00		14:35:00	12:35:00	14:05:00
5700000	57000000	1	male	16	4	5	6	15						S220	3	2	S822	5	2	S526	5	2																7.8408	8		S8220	1	1	18/8/2014	10:00:00		17:35:00	15:08:00	17:05:00
5700000	57000000	2	female	41	4	5	6	15						S822	5	2	S908	6	1																			7.8408	5		S8220	1	1	18/8/2014	17:51:00		22:20:00	21:33:00	22:10:00
5700000	57000000	1	male	20	4	5	6	15						S822	5	3	T793	9	9																			7.8408	9		S8221	1	1	19/8/2014	12:40:00		00:30:00	23:15:00	00:20:00
5700000	57000000	1	male	32	4	5	6	15						S060	1	2	S724	5	3	S201	6	1	T810	9	9													7.8408	14		S7240	1	2	19/8/2014	17:20:00		16:00:00	14:30:00	15:25:00
5700000	57000000	1	male	25	4	5	6	15						S823	5	2	S917	6	1	S617	6	1																7.8408	5		S8230	1	0	20/8/2014	15:00:00
5700000	57000000	1	male	63	3	5	6	14						S066	1	5	S822	5	2	S018	6	2																7.8408	33		S8220	2	0	20/8/2014	09:00:00
5700000	55000000	1	male	33	4	5	6	15						S060	1	2	S723	5	3	S361	4	3	S817	6	1													7.1082	22		S7230	1	2	20/8/2014	07:50:00		16:10:00	14:50:00	16:00:00
5700000	57000000	1	male	58	4	5	6	15						S060	1	2	S724	5	3	S820	5	3																7.8408	13		S7241	1	1	20/8/2014	19:30:00		23:45:00	22:03:00	23:30:00
5700000	57000000	2	female	13	4	5	6	15						S525	5	2	S723	5	3																			7.8408	9		S7230	1	1	22/8/2014	07:30:00		00:10:00	22:50:00	1 day, 0:00:00
5700000	57000000	1	male	21	4	5	6	15						S060	1	2	S720	5	3	T810	9	9																7.8408	13		S7200	1	1	23/8/2014	07:30:00		20:50:00	19:50:00	20:40:00
5800000	57000000	1	male	3	4	5	6	15						S822	5	2	S818	6	1																			7.8408	5		S8220	1	1	26/8/2014	17:30:00		11:45:00	11:03:00	11:35:00
5800000	57000000	1	male	28	4	1	5	10						S063	1	4	S021	1	3	S723	5	3	S822	5	2	S129	1	2	S207	6	1							5.7408	26		S8220	2	1	29/8/2014	19:30:00		11:40:00	09:45:00	11:30:00
5800000	57000000	1	male	59	4	5	6	15						S823	5	3	S925	5	1	S911	6	1	T793	9	9													7.8408	10		S8231	1	1	29/8/2014	12:00:00		17:25:00	15:35:00	17:15:00
5800000	57000000	1	male	56	4	5	6	15						S722	5	3	T810	9	9																			7.8408	9		S7220	1	2	30/8/2014	06:30:00		16:00:00	13:56:00	15:50:00
5800000	57000000	1	male	18	4	5	6	15						S060	1	2	S524	5	2	S720	5	3	S837	5	2													7.8408	13		S7200	2	1	30/8/2014	22:58:00		22:00:00	19:27:00	20:50:00
5800000	57000000	1	male	15	1	1	5	7						S065	1	4	S066	1	4	S062	1	3	S723	5	3													4.804	25		S7230	2	2	2014-01-09	06:00:00		18:40:00	12:50:00	15:50:00
5800000	57000000	2	female	2	4	5	6	15						S729	5	3	S420	5	2																			7.8408	9		S7290	1	1	2014-03-09	14:00:00		23:10:00	22:25:00	22:55:00
5800000	55000000	1	male	15	4	5	6	15						S024	2	2	S026	2	2	S272	3	3	S364	4	3	S723	5	3										7.8408	27		S7230	2	1	2014-04-09	00:10:00		00:35:00	13:45:00	00:20:00
5800000	57000000	1	male	55	4	5	6	15						S822	5	2	S868	5	2																			7.8408	4		S8221	1	1	2014-04-09	15:00:00		21:00:00	20:15:00	20:55:00
5800000	57000000	1	male	52	1	1	3	5						S063	1	4	S361	4	4	S270	3	3	S724	5	3	S328	4	2										5.0304	41		S7241	2	1	2014-05-09	04:00:00		07:35:00	06:17:00	07:15:00
5800000	57000000	1	male	71	4	5	6	15						S823	5	2	S824	5	2																			7.8408	4		S8240	2	0	2014-06-09	18:00:00
	57000000		male	59	4	5	6	15						S822	5	2	S008	6	1																			7.8408	5					2014-06-09	19:00:00
5800000	57000000	1	male	40	4	5	6	15						S821	5	2	S618	6	2	T793	9	9																7.8408	8		S8210	1	1	2014-07-09	19:00:00		15:05:00	13:53:00	14:55:00
	57000000		male	21	4	5	6	15						S934	5	1	S900	6	1	S823	5	2																7.8408	5					2014-09-09	20:00:00
5800000	57000000	1	male	38	4	5	6	15						S723	5	3	S808	6	1	T810	9	9																7.8408	10		S7230	1	2	2014-09-09	14:00:00		14:30:00	12:20:00	14:20:00
5800000	57000000	1	male	47	4	5	6	15						S821	5	3	S711	6	2																			7.8408	13		S8211	1	1	2014-10-09	12:00:00		14:50:00	14:15:00	14:45:00
5800000	57000000	1	male	60	2	1	5	8						S065	1	4	S720	5	3	S820	5	3	S637	5	1	S623	5	2	S626	5	1							4.0714	25		S7201	2	1	2014-10-09	09:00:00		19:00:00	15:15:00	18:45:00
5800000	57000000	2	female	14	4	5	6	15						S822	5	3	S868	5	2	S818	6	1	S810	6	1	T793	9	9										7.8408	10		S8221	1	1	2014-11-09	10:30:00		16:00:00	14:06:00	15:40:00
5800000	57000000	1	male	37	4	5	6	15						S060	1	2	S723	5	3	S623	5	3	S711	6	2													7.8408	17		S7231	2	0	2014-11-09	06:00:00
5800000	57000000	1	male	50	4	5	6	15						S823	5	3	S967	5	2	S968	5	2	S921	5	2	S823	5	3	T793	9	9							7.8408	9		S8231	1	1	2014-12-09	14:00:00		21:35:00	19:45:00	21:25:00
5800000	57000000	1	male	2	4	5	6	15						S723	5	3	S809	6	1																			7.1082	10		S7230	1	1	13/9/2014	17:00:00		13:50:00	13:07:00	13:07:00
5800000	47000000	1	male	75	4	5	6	15						S825	5	2	S822	5	3	S625	5	2																7.8408	9		S8221	2	1	13/9/2014	19:12:00		20:45:00	18:45:00	20:30:00
5800000	50000000	1	male	16	4	5	6	15						S060	1	2	S822	5	2	S841	5	2	S463	5	2	S565	5	2	S018	6	1							7.8408	9		S8220	2	1	13/9/2014	20:00:00		03:30:00	01:40:00	03:15:00
5800000	57000000	1	male	13	4	5	6	15						S060	1	2	S822	5	3	S723	5	3	S009	6	1	S913	6	1										7.8408	14		S7230	2	1	13/9/2014	20:00:00		22:45:00	20:20:00	22:35:00
5800000	57000000	1	male	26	4	5	6	15						S822	5	3	S121	1	3																			7.8408	18		S8221	1	1	16/9/2014	20:00:00		20:25:00	19:11:00	20:15:00
5800000	57000000	2	female	57	4	5	6	15						S060	1	2	S822	5	2	S522	5	3	S463	5	2	S841	5	2	S010	6	1							7.8408	14		S8220	1	1	17/9/2014	19:00:00		00:50:00	23:25:00	00:40:00
5800000	57000000	1	male	18	4	5	6	15						S822	5	3	S618	6	2																			7.8408	13		S8221	1	1	17/9/2014	18:50:00		22:10:00	21:20:00	21:55:00
5800000	55000000	1	male	14	4	5	6	15						S823	5	2	T841	9	9																			7.8408	4		S8230	2	2	18/9/2014	13:00:00		10:30:00	09:05:00	10:20:00
5800000	57000000	2	female	61	4	5	6	15						S822	5	3	T846	9	9																			7.8408	9		S8221	1	1	18/9/2014	15:30:00		23:00:00	22:05:00	22:50:00
5800000	57000000	1	male	46	4	5	6	15						S821	5	3	T814	9	9																			7.8408	9		S8211	1	1	18/9/2014	15:30:00		13:00:00	11:50:00	12:50:00
5800000	57000000	1	male	15	3	1	6	10						S065	1	4	S724	5	3	S961	5	2	S913	6	1													5.7408	26		S7241	1	1	19/9/2014	14:30:00		16:45:00	14:12:00	16:30:00
5800000	57000000	1	male	19	4	5	6	15						S361	4	4	S723	5	3																			7.8408	25		S7231	2	1	20/9/2014	15:00:00		20:25:00	17:31:00	20:10:00
5800000	53000000	1	male	31	4	5	6	15						S722	5	3	T810	9	9																			7.8408	9		S7220	1	2	20/9/2014	09:00:00		13:45:00	11:07:00	13:30:00
5800000	57000000	2	female	80	4	5	6	15						S270	3	3	S822	5	3	S017	6	1																6.3756	19		S8221	1	1	20/9/2014	09:50:00		1 day, 0:00:00	22:45:00	23:55:00
	57000000		male	6	4	5	6	15						S822	5	2	S018	6	1																			7.8408	5					22/9/2014	08:30:00
5800000	57000000	1	male	45	4	5	6	15						S324	5	2	S821	5	3	S851	5	3	S730	5	3	S925	5	2	S818	6	1							7.8408	10		S8211	1	1	22/9/2014	15:30:00		01:25:00	23:48:00	01:05:00
5800000	57000000	1	male	21	4	1	6	11						S064	1	4	S051	2	2	S723	5	3	S822	5	3													5.7408	29		S8221	2	1	22/9/2014	23:00:00		04:00:00	01:35:00	03:50:00
5800000	57000000	1	male	39	4	5	6	15						S822	5	2	S909	6	1	T810	9	9																7.8408	5		S8220	1	1	24/9/2014	16:30:00		13:10:00	10:53:00	13:00:00
5800000	55000000	1	male	18	4	5	6	15						S024	2	2	S026	2	2	S270	3	3	S723	5	3	S015	6	1										7.8408	22		S7230	1	1	24/9/2014	12:40:00		15:50:00	09:25:00	15:05:00
5800000	55000000	1	male	58	4	5	6	15						S822	5	2	S810	6	1	S910	6	2	T841	9	9	T793	9	9										7.8408	8		S8220	1	1	24/9/2014	11:30:00		17:45:00	15:14:00	17:35:00
5800000	53000000	2	female	56	4	5	6	15						S060	1	2	S324	5	2	S730	5	3	S822	5	3	T810	9	9										7.8408	13		S8221	2	1	26/9/2014	18:00:00		23:00:00	21:52:00	22:40:00
5800000	57000000	2	female	66	4	5	6	15						S721	5	3	S424	5	2																			7.8408	9		S7210	1	2	27/9/2014	09:00:00		18:15:00	14:40:00	18:00:00
5800000	57000000	1	male	8	4	5	6	15						S723	5	3	T810	9	9																			6.9684	9		S7230	1	1	27/9/2014	11:00:00		23:00:00	21:37:00	22:50:00
5800000	57000000	1	male	26	4	5	6	15						S143	1	3	S272	3	3	S724	5	3	S524	5	2	S663	5	1										7.8408	27		S7241	1	1	27/9/2014	20:00:00		04:05:00	01:18:00	04:35:00
5800000	57000000	2	female	17	4	5	6	15						S724	5	3	T810	9	9																			7.8408	9		S7240	1	1	28/9/2014	06:00:00		18:15:00	15:16:00	18:00:00
5800000	52000000	2	female	51	4	5	6	15						S060	1	2	S822	5	2	S925	5	2	S531	5	2	S522	5	2										7.8408	8		S8220	1	2	30/9/2014	13:00:00		17:00:00	15:30:00	16:45:00
5800000	57000000	1	male	47	4	5	6	15						S822	5	2	S835	5	2	T796	9	9	T810	9	9													7.8408	4		S8220	1	1	2014-03-10	17:50:00		02:20:00	00:40:00	01:50:00
5800000	57000000	2	female	80	4	5	6	15						S422	5	2	S721	5	3																			7.8408	9		S7210	1	0	2014-05-10	20:00:00
5800000	57000000	1	male	44	4	5	6	15						S822	5	3	S510	6	1	S318	6	1																7.8408	10		S8221	1	1	2014-06-10	06:00:00		21:50:00	20:30:00	21:40:00
5800000	57000000	1	male	49	3	5	6	14						S063	1	3	S028	1	2	S024	2	2	S822	5	2	S828	5	2										7.8408	17		S8220	1	0	2014-07-10	00:00:00
5800000	57000000	2	female	74	4	5	6	15						S822	5	2	S823	5	2	S913	6	1																7.8408	5		S8230	2	1	2014-07-10	07:00:00		15:00:00	12:50:00	14:50:00
5800000	57000000	1	male	46	4	5	6	15						S822	5	2	T841	9	9																			7.8408	4		S8220	1	1	2014-08-10	03:30:00		15:00:00	12:48:00	14:45:00
5800000	57000000	2	female	79	4	5	6	15						S720	5	3	T810	9	9																			7.8408	9		S7200	1	2	2014-09-10	06:00:00		12:40:00	11:15:00	12:30:00
5800000	57000000	1	male	20	4	5	6	15						S060	1	2	S822	5	2	S807	6	1																7.8408	9		S8220	1	1	2014-09-10	01:50:00		15:00:00	13:42:00	14:50:00
5800000	57000000	1	male	55	4	5	6	15						S060	1	2	S099	1	2	S822	5	2																7.8408	8		S8220	1	1	2014-10-10	12:00:00		20:35:00	19:32:00	20:25:00
5800000	57000000	1	male	11	4	5	6	15						S823	5	2	S835	5	1	S961	5	2	S950	5	2													7.8408	4		S8231	1	1	2014-10-10	16:00:00		15:00:00	12:00:00	14:50:00
5800000	57000000	1	male	6	4	5	6	15						S822	5	2	S801	6	1																			7.8408	5		S8220	1	0	2014-12-10	09:00:00
5800000	57000000	1	male	13	4	5	6	15						S060	1	2	S526	5	2	S723	5	3	S810	6	1	T810	9	9										7.8408	14		S7231	1	1	13/10/2014	11:00:00		14:15:00	11:05:00	14:00:00
5800000	57000000	1	male	15	2	1	5	8						S061	1	3	S060	1	2	S821	5	2	S007	6	1	T794	9	9										4.804	14		S8210	2	0	13/10/2014	18:30:00
5800000	57000000	1	male	81	4	5	6	15						S822	5	2	S824	5	2																			7.8408	4		S8240	2	1	13/10/2014	09:00:00		15:30:00	14:28:00	15:20:00
5800000	57000000	1	male	19	1	1	5	7						S062	1	3	S360	4	4	S361	4	3	S723	5	3													4.804	34		S7231	1	1	14/10/2014	20:30:00		20:10:00	18:18:00	19:55:00
5800000	57000000	1	male	13	1	1	5	7						S062	1	3	S270	3	3	S723	5	2	S527	5	2													4.804	22		S7230	2	1	14/10/2014	20:30:00		19:15:00	12:10:00	18:45:00
5800000	54000000	2	female	14	4	5	6	15						S822	5	2	T810	9	9																			7.8408	4		S8220	1	1	14/10/2014	17:30:00		16:10:00	15:25:00	16:00:00
5800000	57000000	1	male	54	4	5	6	15						S724	5	3	S750	5	3	S751	5	3	S272	3	3													7.8408	18		S7240	2	1	16/10/2014	13:00:00		22:50:00	16:47:00	22:35:00
5800000	57000000	1	male	43	4	5	6	15						S060	1	2	S821	5	3	S361	4	3	T793	9	9	T846	9	9										7.8408	22		S8211	1	1	17/10/2014	18:30:00		23:20:00	22:50:00	23:10:00
5800000	57000000	1	male	27	4	5	6	15						S060	1	2	S121	1	3	S270	3	3	S822	5	2	S823	5	2	S723	5	2							7.8408	22		S7230	2	1	17/10/2014	13:00:00		16:55:00	16:00:00	16:45:00
5800000	50000000	2	female	88	4	5	6	15						S721	5	3	T810	9	9																			7.8408	9		S7210	1	1	17/10/2014	09:00:00		11:40:00	10:33:00	11:05:00
5800000	57000000	2	female	89	4	5	6	15						S721	5	3	T887	9	9																			7.8408	9		S7210	1	2	18/10/2014	06:00:00		09:35:00	09:21:00	09:30:00
5800000	57000000	1	male	17	4	5	6	15						S822	5	3	S525	5	2																			7.8408	9		S8221	1	1	18/10/2014	16:00:00		20:40:00	19:35:00	20:20:00
5800000	57000000	1	male	32	4	5	6	15						S060	1	2	S822	5	3	S913	6	1																7.8408	14		S8221	1	1	18/10/2014	17:00:00		12:55:00	11:25:00	12:45:00
5800000	55000000	2	female	43	4	5	6	15						S822	5	2	S420	5	2																			7.8408	4		S8220	1	1	19/10/2014	15:45:00		12:50:00	12:07:00	12:40:00
5800000	57000000	1	male	46	4	5	6	15						S525	5	2	S721	5	3	S920	5	2																7.8408	9		S7210	1	2	20/10/2014	17:00:00		13:30:00	11:18:00	13:00:00
	46000000		male	45	4	5	6	15						S823	5	2	S910	6	1																			7.8408	5					20/10/2014	15:00:00
5800000	57000000	1	male	35	4	5	6	15						S724	5	3	S810	6	1																			7.8408	10		S7241	1	2	21/10/2014	05:00:00		15:50:00	15:13:00	15:40:00
5800000	57000000	1	male	19	4	5	6	15						S060	1	2	S822	5	2	S212	6	1																7.8408	9		S8220	2	0	23/10/2014	01:00:00
5800000	57000000	2	female	5	4	5	6	15						S722	5	3	T810	9	9																			7.8408	9		S7220	1	1	23/10/2014	18:00:00		13:55:00	11:40:00	13:10:00
5800000	57000000	1	male	19	4	5	6	15						S723	5	3	S523	5	2	S630	5	1	S626	5	1													7.8408	9		S7230	1	1	23/10/2014	00:45:00		18:45:00	15:35:00	18:30:00
5800000	56000000	1	male	72	4	5	6	15						S223	3	3	S821	5	2																			7.8408	13		S8210	1	0	24/10/2014	10:20:00
5800000	57000000	1	male	32	4	5	6	15						S822	5	3	S861	5	2	T793	9	9																7.8408	9		S8221	1	1	26/10/2014	07:10:00		20:00:00	17:15:00	18:45:00
5800000	57000000	1	male	48	4	5	6	15						S060	1	2	S723	5	3	S018	6	1																7.8408	14		S7231	1	1	26/10/2014	18:30:00		15:30:00	13:09:00	15:20:00
5800000	57000000	1	male	28	4	5	6	15						S060	1	2	S370	4	3	S324	5	2	S723	5	2	S850	5	2	S898	5	2							7.1082	17		S7230	2	1	29/10/2014	08:00:00		14:50:00	11:45:00	14:30:00
5800000	57000000	1	male	48	4	5	6	15						S841	5	2	S821	5	3																			7.8408	9		S8221	2	1	29/10/2014	08:30:00		16:15:00	15:02:00	16:00:00
5800000	57000000	1	male	19	4	5	6	15						S525	5	2	S723	5	3	S626	5	1	S623	5	1													7.8408	9		S7230	1	1	29/10/2014	16:00:00		14:45:00	10:38:00	14:10:00
5800000	53000000	1	male	30	4	5	6	15						S062	1	3	S723	5	3	S619	6	1	T808	9	9													7.8408	19		S7231	2	1	30/10/2014	09:00:00		23:15:00	22:25:00	23:10:00
5800000	53000000	1	male	27	4	5	6	15						S060	1	2	S143	1	3	S720	5	3	S820	5	3													7.8408	18		S7200	1	1	31/10/2014	21:00:00		19:40:00	16:55:00	19:20:00
5800000	55000000	1	male	59	4	5	6	15						S723	5	3	T810	9	9	T814	9	9																7.8408	9		S7230	1	1	2014-01-11	13:00:00		21:20:00	19:20:00	21:15:00
5800000	57000000	1	male	62	4	5	6	15						S821	5	2	S899	5	2	T810	9	9	T796	9	9													7.8408	4		S8210	1	1	2014-01-11	14:20:00		01:35:00	23:45:00	01:15:00
5800000	57000000	1	male	28	4	5	6	15						S360	4	4	S361	4	4	S328	4	3	S527	5	3	S822	5	3	S711	6	1							7.8408	26		S8221	2	0	2014-01-11	17:50:00
5800000	57000000	1	male	67	4	5	6	15						S060	1	2	S224	3	3	S721	5	3	S718	6	1	S008	6	1										7.8408	22		S7210	1	2	2014-02-11	18:00:00		17:00:00	13:55:00	16:20:00
5800000	57000000	1	male	22	4	5	6	15						S723	5	3	S565	5	2	S510	6	1	T793	9	9													7.8408	10		S7230	1	1	2014-04-11	03:20:00		23:05:00	21:15:00	22:50:00
5800000	56000000	1	male	28	4	5	6	15						S522	5	3	S720	5	3	S723	5	3																7.8408	9		S7230	2	1	2014-04-11	19:00:00		15:10:00	10:55:00	14:50:00
5800000	53000000	1	male	29	4	5	6	15						S064	1	4	S373	4	3	S723	5	3																7.8408	34		S7230	1	1	2014-06-11	12:00:00		17:15:00	15:55:00	17:00:00
5800000	57000000	2	female	45	2	1	5	8						S370	4	4	S364	4	3	S368	4	4	S325	5	2	S372	4	3	S729	5	3							3.3388	25		S7290	2	1	2014-07-11	19:10:00		00:25:00	21:49:00	21:00:00
	57000000		male	16	1	1	1	3						S369	4	5	S328	4	5	S723	5	2																0	29					2014-07-11	19:30:00
5800000	57000000	1	male	22	4	5	6	15						S878	5	3	S822	5	3	S825	5	2	S818	6	2													7.8408	13		S8221	2	1	2014-09-11	03:30:00		18:05:00	16:33:00	17:50:00
5800000	57000000	2	female	16	4	5	6	15						S060	1	2	S821	5	2																			7.8408	8		S8210	2	0	2014-10-11	18:30:00
5800000	57000000	1	male	46	4	5	6	15						S060	1	2	S724	5	3																			7.8408	13		S7240	1	2	2014-11-11	19:30:00		15:40:00	14:22:00	15:20:00
5800000	56000000	1	male	17	4	5	6	15						S360	4	4	S729	5	3	S510	6	1	S809	6	1													7.8408	26		S7290	2	2	2014-12-11	12:00:00		10:55:00	09:08:00	10:45:00
5800000	57000000	1	male	24	4	5	6	15						S823	5	2	S420	5	2	S822	5	2																7.8408	4		S8220	2	1	13/11/2014	19:00:00		00:45:00	23:20:00	00:35:00
5800000	57000000	1	male	14	4	5	6	15						S822	5	3	S818	6	2																			7.8408	13		S8221	1	1	14/11/2014	22:00:00		17:10:00	0.673611	16:55:00
5800000	57000000	1	male	39	4	5	6	15						S720	5	3	T841	9	9																			7.8408	9		S7200	2	2	15/11/2014	10:00:00		15:20:00	11:35:00	15:00:00
5800000	57000000	2	female	42	4	5	6	15						S823	5	2	S920	5	2																			7.8408	4		S8230	1	2	16/11/2014	03:00:00		10:35:00	08:58:00	10:20:00
5800000	57000000	1	male	24	4	5	6	15						S060	1	2	S729	5	3																			7.8408	13		S7230	1	1	19/11/2014	01:42:00		20:50:00	19:01:00	20:35:00
5800000	56000000	2	female	79	4	5	6	15						S720	5	3	T361	9	9																			7.8408	9		S7200	1	0	19/11/2014	06:00:00
5800000	57000000	1	male	47	4	5	6	15						S270	3	3	S223	3	2	S978	5	4	S822	5	3	S018	6	2										7.8408	29		S8221	2	1	19/11/2014	11:30:00		00:15:00	23:13:00	00:05:00
5800000	57000000	2	female	87	4	5	6	15						S720	5	3	T810	9	9																			7.8408	9		S7200	1	2	20/11/2014	16:00:00		12:40:00	11:26:00	12:20:00
5800000	57000000	1	male	51	4	5	6	15						S822	5	3	S626	5	1	S423	5	2	S720	5	3	S818	6	2										7.8408	13		S7240	2	1	20/11/2014	17:00:00		00:10:00	21:06:00	23:50:00
5800000	57000000	1	male	16	4	5	6	15						S060	1	2	S723	5	3																			7.8408	13		S7230	1	1	21/11/2014	17:00:00		17:55:00	17:00:00	17:40:00
5600000	51000000	1	male	15	4	5	6	15						S822	5	2	S724	5	3																			7.8408	9		S8221	1	1	21/11/2014	17:30:00		12:00:00	10:49:00	11:45:00
5800000	57000000	1	male	19	4	5	6	15						S525	5	2	S723	5	2	S724	5	2	S822	5	3	S810	6	1										7.8408	10		S8221	2	1	21/11/2014	08:02:00		17:30:00	14:59:00	17:15:00
5800000	57000000	1	male	15	4	5	6	15						S060	1	2	S525	5	2	S723	5	3	S011	6	1													7.8408	14		S7230	1	1	22/11/2014	02:30:00		11:25:00	10:11:00	11:10:00
5800000	44000000	2	female	14	4	5	6	15						S060	1	2	S723	5	3	S011	6	1																7.8408	14		S7231	1	1	22/11/2014	18:00:00		22:00:00	20:36:00	21:50:00
5800000	57000000	2	female	16	1	1	4	6						S065	1	4	S723	5	3	S526	5	2	S018	6	2													4.804	29		S7230	2	2	22/11/2014	17:00:00		14:50:00	12:00:00	14:30:00
5800000	57000000	1	male	50	4	5	6	15						S821	5	3	S818	6	2																			7.8408	13		S8211	1	1	23/11/2014	23:30:00		20:45:00	19:15:00	20:30:00
5800000	55000000	1	male	13	4	5	6	15						S060	1	2	S723	5	3	S420	5	2	S618	6	1													7.8408	14		S7231	1	1	24/11/2014	18:30:00		16:55:00	14:40:00	16:45:00
5800000	50000000	2	female	68	4	5	6	15						S720	5	3	T810	9	9																			7.8408	9		S7200	1	2	25/11/2014	17:30:00		16:30:00	14:55:00	16:15:00
5800000	57000000	1	male	39	4	5	6	15						S822	5	2	T846	9	9																			7.8408	4		S8220	1	1	26/11/2014	10:00:00		15:25:00	13:16:00	14:40:00
5800000	57000000	1	male	41	4	5	6	15						S060	1	2	S723	5	3																			7.8408	13		S7230	1	1	27/11/2014	18:45:00		01:10:00	23:08:00	00:55:00
5800000	57000000	1	male	25	4	5	6	15						S822	5	3	S817	6	2																			7.8408	13		S8221	1	1	27/11/2014	18:20:00		16:20:00	15:02:00	16:10:00
5800000	57000000	1	male	16	3	5	6	14						S060	1	2	S728	5	3																			7.8408	13		S7280	1	1	27/11/2014	20:06:00		19:40:00	17:40:00	19:20:00
5800000	57000000	1	male	23	1	1	4	6						S065	1	4	S020	1	2	S328	4	3	S720	5	3													4.804	34		S7200	2	0	28/11/2014	15:18:00
5800000	57000000	1	male	74	4	5	6	15						S060	1	2	S722	5	3																			7.8408	13		S7220	1	2	28/11/2014	18:00:00		15:05:00	13:15:00	14:55:00
5800000	57000000	2	female	16	4	5	6	15						S822	5	3	S818	6	2																			7.8408	13		S8221	1	1	29/11/2014	17:00:00		13:20:00	11:22:00	12:50:00
5800000	53000000	1	male	41	4	5	6	15						S823	5	3	S824	5	2																			7.8408	9		S8240	2	1	29/11/2014	09:40:00		00:10:00	22:21:00	1 day, 0:00:00
5800000	53000000	1	male	59	4	5	6	15						S823	5	3	S818	6	1																			7.8408	10		S8231	1	1	30/11/2014	12:30:00		17:15:00	15:50:00	17:00:00
5800000	57000000	1	male	16	1	1	1	3						S069	1	5	S021	1	3	S729	5	3																2.9304	34		S7290	2	0	30/11/2014	08:30:00
	57000000		male	20	4	5	6	15						S018	6	1	S014	6	1	S723	5	1																7.8408	2					2014-01-12	23:30:00
5800000	57000000	1	male	50	4	1	6	11						S062	1	3	S370	4	3	S722	5	3	S271	3	2	S822	5	2										4.2756	27		S8220	2	1	2014-01-12	12:45:00		00:35:00	22:40:00	00:20:00
5800000	57000000	1	male	60	4	5	6	15						S822	5	3	S818	6	1																			7.8408	10		S8221	1	1	2014-01-12	08:00:00		21:35:00	20:07:00	21:20:00
5800000	57000000	2	female	11		1		1						S063	1	3	S723	5	3																			2.9304	18		S7230	2	1	2014-02-12	21:00:00		16:45:00	15:13:00	16:20:00
5800000	57000000	1	male	39	1	1	5	7						S064	1	4	S024	2	2	S723	5	3	S272	3	3													4.804	34		S7230	2	1	2014-03-12	19:00:00		15:10:00	14:20:00	15:00:00
5800000	57000000	1	male	54	4	5	6	15						S069	1	4	S021	1	3	S141	1	3	S130	1	3	S724	5	3	S810	6	2							7.8408	29		S7241	2	1	2014-03-12	18:30:00		18:20:00	16:08:00	18:15:00
5800000	39000000	2	female	50	4	5	6	15						S060	1	2	S525	5	2	S325	5	2	S323	5	2	S723	5	3	S821	5	2							7.8408	13		S8210	2	1	2014-04-12	19:00:00		21:35:00	20:38:00	21:25:00
	50000000		male	56	4	5	6	15						S099	1	1	S723	5	2																			7.8408	5					2014-05-12	07:40:00
5800000	57000000	2	female	59	4	5	6	15						S724	5	3	S723	5	3																			7.8408	9		S7230	2	1	2014-06-12	08:00:00		21:50:00	20:07:00	21:40:00
5800000	43000000	2	female	77	4	5	6	15						S724	5	3	S820	5	2	S718	6	2	T811	9	9													7.8408	13		S7240	2	1	2014-07-12	16:30:00		17:00:00	15:35:00	16:45:00
5800000	57000000	1	male	49	4	5	6	15						S823	5	3	S818	6	1																			7.8408	10		S8231	1	1	2014-08-12	13:20:00		22:20:00	21:20:00	22:00:00
5800000	57000000	1	male	60	4	5	6	15						S822	5	3	S818	6	1																			7.8408	10		S8221	1	1	2014-09-12	23:25:00		20:40:00	19:35:00	20:30:00
5800000	48000000	1	male	13	4	5	6	15						S064	1	4	S723	5	3																			7.8408	25		S7230	1	1	2014-10-12	17:07:00		00:55:00	00:05:00	00:45:00
5800000	53000000	2	female	65	4	5	6	15						S822	5	3	S423	5	3	S818	6	1	S418	6	1													7.8408	10		S8221	1	1	2014-10-12	11:00:00		18:20:00	16:05:00	18:15:00
5800000	57000000	1	male	70	4	1	6	11						S060	1	2	S026	2	2	S024	2	2	S723	5	3	S270	3	2	T810	9	9							5.7408	17		S7230	1	1	2014-10-12	21:00:00		17:00:00	12:11:00	16:45:00
5800000	45000000	1	male	33	4	5	6	15						S822	5	3	S818	6	1																			7.8408	10		S8221	1	1	2014-10-12	20:46:00		00:45:00	23:44:00	00:25:00
5800000	57000000	1	male	19	4	5	6	15						S060	1	2	S823	5	2																			7.8408	8		S8230	2	0	2014-11-12	21:30:00
5800000	57000000	1	male	17	4	5	6	15						S060	1	2	S723	5	3	S820	5	2	S822	5	2	S523	5	2										7.8408	13		S8220	2	1	2014-12-12	18:00:00		14:30:00	11:13:00	14:05:00
5800000	57000000	1	male	66	4	5	6	15						S060	1	2	S821	5	2	S223	3	2																7.8408	12		S8210	1	1	13/12/2014	06:00:00		21:30:00	20:00:00	21:20:00
5800000	57000000	1	male	36	4	5	6	15						S060	1	2	S724	5	3	S018	6	2	S800	6	1													7.8408	17		S7240	1	2	13/12/2014	18:30:00		09:10:00	08:30:00	09:00:00
5800000	57000000	1	male	39	4	5	6	15						S026	2	2	S821	5	2	S610	6	1																7.8408	9		S8210	1	0	13/12/2014	18:30:00
5800000	57000000	1	male	57	4	5	6	15						S365	4	3	S723	5	3	S822	5	2	S313	4	1													7.8408	18		S7230	2	1	14/12/2014	19:00:00		02:50:00	00:40:00	02:40:00
5800000	55000000	2	female	42	4	5	6	15						S723	5	3	S423	5	2																			7.8408	9		S7230	1	0	14/12/2014	21:30:00
5800000	57000000	2	female	15	4	5	6	15						S723	5	3	S525	5	2																			7.8408	9		S7230	1	1	14/12/2014	12:00:00		23:30:00	21:50:00	23:20:00
5800000	57000000	2	female	70	4	5	6	15						S724	5	3	S822	5	3	S818	6	2	T810	9	9													7.8408	13		S7240	2	1	14/12/2014	09:00:00		21:20:00	20:14:00	21:10:00
5800000	57000000	1	male	35	4	5	6	15						S724	5	3	S626	5	1	S611	6	1																7.8408	10		S7240	1	1	16/12/2014	01:00:00		00:45:00	23:45:00	00:30:00
5800000	49000000	1	female	45	4	5	6	15						S821	5	2	S823	5	2																			7.8408	4		S8220	1	2	17/12/2014	10:10:00		13:10:00	11:48:00	12:50:00
5800000	57000000	1	male	20	1	1	5	7						S063	1	4	S065	1	4	S066	1	4	S026	2	2	S526	5	2	S723	5	3							4.804	29		S7230	2	2	17/12/2014	16:00:00		19:10:00	13:34:00	15:50:00
5800000	57000000	1	male	13	3	1	6	10						S065	1	4	S064	1	4	S822	5	3	S021	1	3													5.7408	25		S8221	1	1	18/12/2014	16:00:00		20:55:00	19:59:00	20:45:00
5800000	57000000	1	male	44	4	5	6	15						S851	5	3	S823	5	3	S820	5	2	S818	6	2													7.8408	13		S8231	2	1	18/12/2014	08:00:00		19:40:00	14:45:00	19:30:00
5800000	57000000	2	female	33	4	5	6	15						S823	5	2	S623	5	1	S626	5	1	S611	5	1													7.8408	4		S8230	2	0	19/12/2014	11:40:00
5800000	57000000	1	male	37	4	5	6	15						S060	1	2	S722	5	3	S721	5	3																7.8408	13		S7210	2	2	20/12/2014	00:39:00		15:50:00	13:52:00	15:30:00
5800000	57000000	1	male	78	4	5	6	15						S822	5	3	S818	6	1																			7.8408	10		S8221	1	1	21/12/2014	11:20:00		21:55:00	20:05:00	21:50:00
5800000	57000000	1	male	19	1	1	3	5						S065	1	5	S728	5	3	S718	6	2																3.8672	38		S7281	2	0	21/12/2014	20:30:00
5800000	57000000	2	female	69	4	5	6	15						S720	5	3	S525	5	2																			7.8408	9		S7200	2	0	21/12/2014	16:00:00
5800000	57000000	1	male	32	4	5	6	15						S060	1	2	S723	5	3	S015	6	2	S008	6	1													7.8408	17		S7230	1	1	22/12/2014	11:10:00		21:05:00	20:08:00	20:55:00
5800000	57000000	1	male	47	3	2	6	11						S062	1	3	S724	5	3																			6.904	18		S7241	2	1	23/12/2014	21:56:00		18:30:00	18:22:00	18:25:00
5800000	57000000	1	male	55	4	5	6	15						S822	5	3	S818	6	1																			7.8408	10		S8221	1	1	23/12/2014	10:00:00		22:45:00	22:05:00	22:30:00
5800000	57000000	1	male	29	4	5	6	15						S060	1	2	S822	5	2	S920	5	2	S913	6	2													7.8408	12		S8220	1	1	24/12/2014	19:00:00		14:50:00	12:53:00	14:40:00
5800000	57000000	1	male	18	4	5	6	15						S822	5	3	S818	6	1																			7.8408	10		S8221	1	1	24/12/2014	02:00:00		23:50:00	22:33:00	23:40:00
5800000	57000000	1	male	21	3	5	6	14						S060	1	2	S018	6	1	S729	5	3																7.8408	14		S7290	2	0	24/12/2014	19:00:00
5800000	50000000	1	male	16	4	5	6	15						S723	5	3	S821	5	2	T810	9	9																7.8408	9		S8210	2	1	24/12/2014	21:30:00		23:10:00	21:14:00	22:55:00
	57000000		female	15	1	1	1	3						S069	1	5	S018	6	2	S369	4	4	S723	5	3													0	50					24/12/2014	17:15:00
5800000	57000000	2	female	58	4	5	6	15						S022	2	2	S822	5	2	S018	6	1																7.1082	9		S8220	1	1	24/12/2014	13:00:00		22:10:00	19:58:00	22:00:00
5800000	57000000	1	male	43	4	5	6	15						S060	1	2	S022	2	2	S723	5	3	S810	6	2													7.8408	17		S7230	1	2	25/12/2014	18:35:00		16:30:00	11:20:00	16:00:00
5800000	57000000	1	male	58	4	5	6	15						S723	5	3	S720	5	3	S018	6	1	S422	5	2	S421	5	2										7.8408	10		S7200	2	1	25/12/2014	22:00:00		16:55:00	15:25:00	16:40:00
5800000	57000000	1	male	23	4	1	5	10						S061	1	3	S822	5	3	S818	6	2																5.7408	22		S8221	2	0	26/12/2014	22:00:00
5800000	57000000	1	male	30	4	5	6	15						S060	1	2	S723	5	3	S018	6	1																7.8408	14		S7230	1	1	26/12/2014	19:30:00		11:45:00	10:33:00	11:30:00
5800000	57000000	1	male	22	4	5	6	15						S822	5	3	S818	6	1																			7.8408	10		S8221	1	1	26/12/2014	19:00:00		23:55:00	22:42:00	23:45:00
5800000	57000000	2	female	82	4	5	6	15						S721	5	3	T810	9	9																			7.8408	9		S7210	1	2	27/12/2014	08:00:00		12:20:00	11:10:00	12:10:00
5800000	57000000	1	male	37	1	1	3	5						S066	1	4	S729	5	3																			3.8672	25		S7290	2	0	27/12/2014	19:00:00
5800000	53000000	1	male	73	4	5	6	15						S821	5	2	S910	6	1																			7.8408	5		S8210	1	1	27/12/2014	18:00:00		14:50:00	13:55:00	14:40:00
5800000	57000000	2	female	20	2	1	5	8						S062	1	3	S723	5	3	S730	5	3	S018	6	1													1.8736	19		S7230	2	1	28/12/2014	20:00:00		17:20:00	17:08:00	17:10:00
5800000	42000000	1	male	60	4	5	6	15						S724	5	3	S761	5	2	S718	6	2																7.8408	13		S7241	1	1	30/12/2014	16:20:00		19:40:00	19:02:00	19:30:00
	57000000		male	79	4	5	6	15						S060	1	2	S822	5	2	S422	5	2	S015	6	1													7.8408	9					31/12/2014	09:00:00
5800000	58000000	1	male	18	4	5	6	15						S060	1	2	S821	5	2	S823	5	2	S833	5	2	T793	9	9										6.3756	8		S8230	2	1	31/12/2014	19:00:00		17:30:00	15:37:00	17:15:00
5800000	58000000	1	male	18	4	5	6	15						S060	1	2	S821	5	2	S823	5	2	S833	5	2	T793	9	9										6.3756	8		S8230	2	1	31/12/2014	19:00:00		17:30:00	15:37:00	17:15:00
	58000000		male	25	1	1	1	3						S099	1	5	S822	5	5	S026	2	5																	75					2015-01-01	03:00:00
5800000	58000000	1	male	38	4	5	6	15						S821	5	3	S761	5	2																			7.8408	9		S8211	1	1	2015-01-01	11:00:00		14:40:00	13:58:00	14:30:00
5800000	58000000	1	male	22	4	5	6	15						S060	1	2	S822	5	3	T793	9	9																7.8408	13		S8221	1	1	2015-01-01	19:30:00		16:35:00	13:55:00	16:20:00
5800000	50000000	1	male	43	4	5	6	15						S820	5	2	S720	5	2	S525	5	2	S821	5	2	T810	9	9										7.8408	4		S8210	2	1	2015-01-01	03:10:00		23:45:00	20:56:00	23:30:00
5800000	58000000	1	male	22	4	5	6	15						S060	1	2	S822	5	3	T793	9	9																7.8408	13		S8221	1	1	2015-01-01	19:30:00		16:35:00	13:55:00	16:20:00
5800000	50000000	1	male	43	4	5	6	15						S820	5	2	S720	5	2	S525	5	2	S821	5	2	T810	9	9										7.8408	4		S8210	2	1	2015-01-01	03:10:00		23:45:00	20:56:00	23:30:00
5800000	58000000	1	male	38	4	5	6	15						S821	5	3	S761	5	2																			7.8408	9		S8211	1	1	2015-01-01	11:00:00		14:40:00	13:58:00	14:30:00
	58000000		male	25	1	1	1	3						S099	1	5	S822	5	5	S026	2	5																	75					2015-01-01	03:00:00
5800000	58000000	1	male	14	3	4	5	12						S064	1	4	S020	1	2	S525	5	2	S821	5	2	S630	5	1										6.904	20		S8210	2	0	2015-02-01	18:00:00
5800000	58000000	1	male	14	3	4	5	12						S064	1	4	S020	1	2	S525	5	2	S821	5	2	S630	5	1										6.904	20		S8210	2	0	2015-02-01	18:00:00
5800000	55000000	1	male	19	4	5	6	15						S060	1	2	S024	2	2	S723	5	3																7.8408	17		S7230	1	2	2015-05-01	03:30:00		16:10:00	11:30:00	15:50:00
5800000	55000000	1	male	19	4	5	6	15						S060	1	2	S024	2	2	S723	5	3																7.8408	17		S7230	1	2	2015-05-01	03:30:00		16:10:00	11:30:00	15:50:00
5800000	58000000	1	male	49	4	5	6	15						S060	1	2	S025	2	2	S822	5	3	S925	5	2	S931	5	2											17		S8221	1	1	2015-06-01	18:00:00		17:20:00	14:45:00	17:05:00
5800000	52000000	1	male	73	4	5	6	15						S525	5	2	S724	5	3																			7.8408	9		S7240	1	2	2015-06-01	14:00:00		14:10:00	12:55:00	14:00:00
5800000	58000000	1	male	49	4	5	6	15						S060	1	2	S025	2	2	S822	5	3	S925	5	2	S931	5	2											17		S8221	1	1	2015-06-01	18:00:00		17:20:00	14:45:00	17:05:00
5800000	52000000	1	male	73	4	5	6	15						S525	5	2	S724	5	3																			7.8408	9		S7240	1	2	2015-06-01	14:00:00		14:10:00	12:55:00	14:00:00
5800000	53000000	1	male	29	4	5	6	15						S060	1	2	S723	5	3																			7.8408	13		S7230	1	1	2015-08-01	17:25:00		23:40:00	22:15:00	23:35:00
5800000	53000000	1	male	29	4	5	6	15						S060	1	2	S723	5	3																			7.8408	13		S7230	1	1	2015-08-01	17:25:00		23:40:00	22:15:00	23:35:00
5800000	58000000	1	male	12	4	5	6	15						S060	1	2	S822	5	2																			7.8408	8		S8220	1	1	2015-09-01	14:00:00		20:10:00	19:08:00	20:00:00
5800000	58000000	1	male	12	4	5	6	15						S060	1	2	S822	5	2																			7.8408	8		S8220	1	1	2015-09-01	14:00:00		20:10:00	19:08:00	20:00:00
5800000	58000000	2	female	14	1	1	4	6						S063	1	4	S721	5	3																			4.0714	25		S7211	2	0	2015-10-01	18:20:00
5800000	58000000	1	male	50	1	1	4	6						S060	1	2	S065	1	4	S823	5	3	T794	9	9													4.804	25		S8231	2	1	2015-10-01	18:20:00		07:30:00	06:53:00	07:20:00
5800000	58000000	2	female	14	1	1	4	6						S063	1	4	S721	5	3																			4.0714	25		S7211	2	0	2015-10-01	18:20:00
5800000	58000000	1	male	50	1	1	4	6						S060	1	2	S065	1	4	S823	5	3	T794	9	9													4.804	25		S8231	2	1	2015-10-01	18:20:00		07:30:00	06:53:00	07:20:00
5800000	58000000	1	male	18	4	5	6	15						S060	1	2	S136	1	2	S723	5	3	T810	9	9													7.8408	13		S7230	1	1	2015-11-01	23:50:00		16:55:00	13:30:00	16:30:00
5800000	58000000	1	male	18	4	5	6	15						S060	1	2	S136	1	2	S723	5	3	T810	9	9													7.8408	13		S7230	1	1	2015-11-01	23:50:00		16:55:00	13:30:00	16:30:00
5600000	56000000	1	male	13	4	5	6	15						S060	1	2	S722	5	3	T846	9	9																7.8408	13		S7230	1	1	2015-12-01	21:10:00		12:00:00	10:30:00	11:45:00
5800000	58000000	1	female	31	4	5	6	15						S722	5	3	T810	9	9																			7.8408	9		S7220	1	2	2015-12-01	13:20:00		15:00:00	12:09:00	14:20:00
5800000	56000000	2	female	83	4	5	6	15						S720	5	3	S422	5	2	T814	9	9																7.8408	9		S7200	1	2	2015-12-01	13:30:00		15:05:00	14:09:00	14:55:00
5800000	56000000	2	female	83	4	5	6	15						S720	5	3	S422	5	2	T814	9	9																7.8408	9		S7200	1	2	2015-12-01	13:30:00		15:05:00	14:09:00	14:55:00
5600000	56000000	1	male	13	4	5	6	15						S060	1	2	S722	5	3	T846	9	9																7.8408	13		S7230	1	1	2015-12-01	21:10:00		12:00:00	10:30:00	11:45:00
5800000	58000000	1	female	31	4	5	6	15						S722	5	3	T810	9	9																			7.8408	9		S7220	1	2	2015-12-01	13:20:00		15:00:00	12:09:00	14:20:00
5800000	58000000	2	female	82	4	5	6	15						S723	5	3	T810	9	9																				9		S7230	2	2	13/1/2015	18:00:00		18:20:00	16:03:00	18:05:00
5800000	58000000	1	male	11	4	5	6	15						S531	5	2	S724	5	3																			7.8408	9		S7240	2	1	13/1/2015	18:00:00		00:56:00	23:00:00	00:45:00
5800000	58000000	1	male	11	4	5	6	15						S531	5	2	S724	5	3																			7.8408	9		S7240	2	1	13/1/2015	18:00:00		00:56:00	23:00:00	00:45:00
5800000	58000000	2	female	82	4	5	6	15						S723	5	3	T810	9	9																				9		S7230	2	2	13/1/2015	18:00:00		18:20:00	16:03:00	18:05:00
5800000	56000000	1	male	29	4	5	6	15						S060	1	2	S724	5	3	S810	6	1																7.8408	14		S7241	1	1	16/1/2015	19:50:00		16:40:00	13:45:00	16:30:00
5800000	58000000	1	male	15	4	5	6	15						S822	5	2	S809	6	1																			7.8408	5		S8220	1	1	16/1/2015	16:00:00		15:10:00	12:45:00	14:50:00
5800000	58000000	1	male	46	4	5	6	15						S063	1	3	S021	1	3	S822	5	3	S818	6	1	T796	9	9										7.8408	19		S8221	1	1	16/1/2015	07:00:00		16:15:00	13:33:00	15:00:00
5800000	58000000	1	male	46	4	5	6	15						S063	1	3	S021	1	3	S822	5	3	S818	6	1	T796	9	9										7.8408	19		S8221	1	1	16/1/2015	07:00:00		16:15:00	13:33:00	15:00:00
5800000	58000000	1	male	15	4	5	6	15						S822	5	2	S809	6	1																			7.8408	5		S8220	1	1	16/1/2015	16:00:00		15:10:00	12:45:00	14:50:00
5800000	56000000	1	male	29	4	5	6	15						S060	1	2	S724	5	3	S810	6	1																7.8408	14		S7241	1	1	16/1/2015	19:50:00		16:40:00	13:45:00	16:30:00
5800000	58000000	1	male	17	4	5	6	15						S060	1	2	S724	5	3	S723	5	3	S310	6	1	T793	9	9										7.8408	14		S7240	2	1	18/1/2015	00:00:00		19:00:00	16:00:00	18:50:00
5800000	58000000	1	male	17	4	5	6	15						S060	1	2	S724	5	3	S723	5	3	S310	6	1	T793	9	9										7.8408	14		S7240	2	1	18/1/2015	00:00:00		19:00:00	16:00:00	18:50:00
5800000	58000000	2	female	76	4	5	6	15						S721	5	3	T810	9	9																			7.8408	9		S7210	1	0	18/1/2015	18:00:00
5800000	58000000	2	female	76	4	5	6	15						S721	5	3	T810	9	9																			7.8408	9		S7210	1	0	18/1/2015	18:00:00
5800000	58000000	1	male	17	4	5	6	15						S060	1	2	S724	5	3	S723	5	3	S310	6	1	T793	9	9										7.8408	14		S7240	2	1	18/1/2015	00:00:00		19:00:00	16:00:00	18:50:00
5800000	58000000	1	male	32	4	5	6	15						S060	1	2	S822	5	3	S924	5	2																7.8408	13		S8221	1	0	21/1/2015	20:30:00
5800000	58000000	1	male	32	4	5	6	15						S060	1	2	S822	5	3	S924	5	2																7.8408	13		S8221	1	0	21/1/2015	20:30:00
5800000	52000000	1	male	67	4	5	6	15						S822	5	3	S399	4	1	T810	9	9																7.8408	10		S8221	1	1	22/1/2015	09:30:00		10:15:00	09:06:00	10:10:00
5800000	52000000	1	male	67	4	5	6	15						S822	5	3	S399	4	1	T810	9	9																7.8408	10		S8221	1	1	22/1/2015	09:30:00		10:15:00	09:06:00	10:10:00
5800000	58000000	1	male	57	4	1	6	11						S062	1	3	S526	5	2	S724	5	3																5.7408	18		S7240	1	1	23/1/2015	19:40:00		13:50:00	09:22:00	13:20:00
5800000	58000000	1	male	57	4	1	6	11						S062	1	3	S526	5	2	S724	5	3																5.7408	18		S7240	1	1	23/1/2015	19:40:00		13:50:00	09:22:00	13:20:00
5800000	58000000	1	male	47	4	5	6	15						S722	5	3	T841	9	9	T810	9	9																7.8408	9		S7220	1	2	24/1/2015	14:00:00		12:50:00	10:02:00	12:30:00
5800000	58000000	1	male	47	4	5	6	15						S722	5	3	T841	9	9	T810	9	9																7.8408	9		S7220	1	2	24/1/2015	14:00:00		12:50:00	10:02:00	12:30:00
5800000	58000000	2	female	27	4	5	6	15						S723	5	3	S333	4	3																			7.8408	18		S7230	1	2	25/1/2015	13:30:00		18:25:00	15:24:00	16:11:00
5800000	58000000	1	male	29	4	5	6	15						S822	5	3	S361	4	4																			7.8408	25		S8221	1	1	25/1/2015	13:30:00		16:10:00	15:10:00	16:00:00
5800000	58000000	2	female	27	4	5	6	15						S723	5	3	S333	4	3																			7.8408	18		S7230	1	2	25/1/2015	13:30:00		18:25:00	15:24:00	16:11:00
5800000	58000000	1	male	29	4	5	6	15						S822	5	3	S361	4	4																			7.8408	25		S8221	1	1	25/1/2015	13:30:00		16:10:00	15:10:00	16:00:00
5800000	58000000	1	male	13	4	5	6	15						S420	5	2	S822	5	2																			7.8408	4		S8220	1	0	26/1/2015	16:45:00
5800000	58000000	1	male	13	4	5	6	15						S420	5	2	S822	5	2																			7.8408	4		S8220	1	0	26/1/2015	16:45:00
5800000	58000000	1	male	48	4	5	6	15						S060	1	2	S021	1	3	S020	1	2	S028	1	2	S022	2	2	S723	5	3							7.8408	22		S7230	1	1	28/1/2015	19:00:00		17:20:00	15:25:00	17:00:00
5800000	55000000	1	male	63	4	5	6	15						S822	5	3	S008	6	1																			7.8408	10		S8221	1	1	28/1/2015	20:00:00		01:10:00	00:28:00	01:00:00
5800000	58000000	1	male	27	4	5	6	15						S060	1	2	S822	5	2	S925	5	1	S931	5	1	T814	9	9										7.8408	8		S8220	1	1	28/1/2015	00:30:00		19:30:00	14:29:00	16:20:00
5800000	58000000	1	male	48	4	5	6	15						S060	1	2	S021	1	3	S020	1	2	S028	1	2	S022	2	2	S723	5	3							7.8408	22		S7230	1	1	28/1/2015	19:00:00		17:20:00	15:25:00	17:00:00
5800000	55000000	1	male	63	4	5	6	15						S822	5	3	S008	6	1																			7.8408	10		S8221	1	1	28/1/2015	20:00:00		01:10:00	00:28:00	01:00:00
5800000	58000000	1	male	27	4	5	6	15						S060	1	2	S822	5	2	S925	5	1	S931	5	1	T814	9	9										7.8408	8		S8220	1	1	28/1/2015	00:30:00		19:30:00	14:29:00	16:20:00
5800000	39000000	2	female	70	4	5	6	15						S721	5	3	S429	5	2																			7.8408	9		S7210	1	0	29/1/2015	10:24:00
5800000	39000000	2	female	70	4	5	6	15						S721	5	3	S429	5	2																			7.8408	9		S7210	1	0	29/1/2015	10:24:00
5800000	58000000	1	male	54	4	5	6	15						S060	1	2	S723	5	3	S822	5	3																7.8408	13		S8221	2	1	30/1/2015	20:00:00		22:30:00	20:45:00	22:15:00
5800000	58000000	1	male	54	4	5	6	15						S060	1	2	S723	5	3	S822	5	3																7.8408	13		S8221	2	1	30/1/2015	20:00:00		22:30:00	20:45:00	22:15:00
5800000	58000000	1	male	66	4	5	6	15						S720	5	3	S010	6	1																			7.8408	10		S7200	1	2	2015-01-02	20:00:00		14:45:00	13:20:00	14:25:00
5800000	58000000	1	male	42	4	5	6	15						S060	1	2	S224	3	2	S463	5	2	S822	5	2	S623	5	1	S010	6	1							7.8408	12		S8220	1	1	2015-01-02	13:00:00		22:00:00	19:57:00	21:35:00
5800000	58000000	1	male	66	4	5	6	15						S720	5	3	S010	6	1																			7.8408	10		S7200	1	2	2015-01-02	20:00:00		14:45:00	13:20:00	14:25:00
5800000	58000000	1	male	42	4	5	6	15						S060	1	2	S224	3	2	S463	5	2	S822	5	2	S623	5	1	S010	6	1							7.8408	12		S8220	1	1	2015-01-02	13:00:00		22:00:00	19:57:00	21:35:00
5800000	56000000	1	male	46	4	5	6	15						S060	1	2	S721	5	3	S730	5	3	S751	5	3	S923	5	3										7.8408	13		S7210	2	1	2015-03-02	08:10:00		1 day, 0:00:00	23:10:00	23:50:00
5800000	56000000	1	male	46	4	5	6	15						S060	1	2	S721	5	3	S730	5	3	S751	5	3	S923	5	3										7.8408	13		S7210	2	1	2015-03-02	08:10:00		1 day, 0:00:00	23:10:00	23:50:00
5800000	58000000	2	female	68	4	5	6	15						S060	1	2	S822	5	2	S008	6	1																7.8408	9		S8220	1	0	2015-05-02	17:20:00
5800000	52000000	1	male	57	4	5	6	15						S066	1	4	S063	1	3	S721	5	3	S224	3	2													7.8408	29		S7210	1	2	2015-05-02	15:30:00		13:10:00	11:40:00	12:00:00
5800000	58000000	2	female	68	4	5	6	15						S060	1	2	S822	5	2	S008	6	1																7.8408	9		S8220	1	0	2015-05-02	17:20:00
5800000	52000000	1	male	57	4	5	6	15						S066	1	4	S063	1	3	S721	5	3	S224	3	2													7.8408	29		S7210	1	2	2015-05-02	15:30:00		13:10:00	11:40:00	12:00:00
5800000	58000000	1	male	32	4	5	6	15						S060	1	2	S026	2	2	S822	5	2	S820	5	2	S018	6	1										7.8408	12		S8220	1	1	2015-07-02	12:30:00		18:45:00	14:30:00	18:40:00
5800000	58000000	1	male	47	4	5	6	15						S060	1	2	S822	5	3	S711	6	1																7.8408	14		S8221	1	1	2015-07-02	18:00:00		17:45:00	15:20:00	17:35:00
5800000	55000000	2	female	78	4	5	6	15						S721	5	3	S422	5	2																			7.8408	9		S7210	1	0	2015-07-02	08:00:00
5800000	58000000	1	male	55	4	5	6	15						S823	5	2	S825	5	2																			7.8408	4		S8230	1	2	2015-07-02	16:00:00		15:05:00	14:40:00	15:00:00
5800000	58000000	1	male	32	4	5	6	15						S060	1	2	S026	2	2	S822	5	2	S820	5	2	S018	6	1										7.8408	12		S8220	1	1	2015-07-02	12:30:00		18:45:00	14:30:00	18:40:00
5800000	58000000	1	male	47	4	5	6	15						S060	1	2	S822	5	3	S711	6	1																7.8408	14		S8221	1	1	2015-07-02	18:00:00		17:45:00	15:20:00	17:35:00
5800000	58000000	1	male	55	4	5	6	15						S823	5	2	S825	5	2																			7.8408	4		S8230	1	2	2015-07-02	16:00:00		15:05:00	14:40:00	15:00:00
5800000	55000000	2	female	78	4	5	6	15						S721	5	3	S422	5	2																			7.8408	9		S7210	1	0	2015-07-02	08:00:00
5800000	50000000	1	male	52	3	5	6	14						S065	1	4	S020	1	2	S722	5	3	S822	5	2	S010	6	1										7.8408	26		S8220	2	2	2015-08-02	17:30:00		18:15:00	13:10:00	18:00:00
5800000	55000000	1	male	19	4	5	6	15						S821	5	3	S311	6	1																			7.8408	10		S8211	1	1	2015-08-02	20:37:00		15:45:00	15:20:00	15:40:00
5800000	56000000	1	male	37										S060	1	2	S141	1	3	S723	5	3	S010	6	1	S810	6	1											19		S7230	2	2	2015-08-02	17:30:00		15:20:00	11:10:00	13:40:00
5800000	58000000	1	male	44	4	5	6	15						S420	5	2	S821	5	2	S611	6	1	S626	5	1													7.8408	5		S8210	2	1	2015-08-02	03:30:00		19:55:00	19:35:00	19:45:00
5800000	56000000	1	male	37										S060	1	2	S141	1	3	S723	5	3	S010	6	1	S810	6	1											19		S7230	2	2	2015-08-02	17:30:00		15:20:00	11:10:00	13:40:00
5800000	58000000	1	male	44	4	5	6	15						S420	5	2	S821	5	2	S611	6	1	S626	5	1													7.8408	5		S8210	2	1	2015-08-02	03:30:00		19:55:00	19:35:00	19:45:00
5800000	55000000	1	male	19	4	5	6	15						S821	5	3	S311	6	1																			7.8408	10		S8211	1	1	2015-08-02	20:37:00		15:45:00	15:20:00	15:40:00
5800000	50000000	1	male	52	3	5	6	14						S065	1	4	S020	1	2	S722	5	3	S822	5	2	S010	6	1										7.8408	26		S8220	2	2	2015-08-02	17:30:00		18:15:00	13:10:00	18:00:00
5800000	58000000	1	male	25	4	5	6	15						S060	1	2	S423	5	2	S723	5	2																7.8408	8		S7230	1	1	2015-11-02	20:30:00		01:30:00	23:06:00	01:15:00
5800000	58000000	1	male	25	4	5	6	15						S060	1	2	S423	5	2	S723	5	2																7.8408	8		S7230	1	1	2015-11-02	20:30:00		01:30:00	23:06:00	01:15:00
5800000	57000000	2	female	45	4	5	6	15						S822	5	3	S862	5	2																			7.8408	9		S8221	1	1	2015-12-02	07:50:00		21:10:00	20:05:00	20:55:00
	47000000		male	34	4	5	6	15						S823	5	2	S934	5	1																			7.8408	4					2015-12-02	18:00:00
	47000000		male	34	4	5	6	15						S823	5	2	S934	5	1																			7.8408	4					2015-12-02	18:00:00
5800000	57000000	2	female	45	4	5	6	15						S822	5	3	S862	5	2																			7.8408	9		S8221	1	1	2015-12-02	07:50:00		21:10:00	20:05:00	20:55:00
5800000	58000000	1	male	42	4	5	6	15						S822	5	2	T818	9	9																			7.8408	4		S8220	1	1	13/2/2015	11:30:00		17:10:00	15:40:00	17:00:00
5800000	58000000	1	male	42	4	5	6	15						S822	5	2	T818	9	9																			7.8408	4		S8220	1	1	13/2/2015	11:30:00		17:10:00	15:40:00	17:00:00
5800000	58000000	1	male	28	4	5	6	15						S823	5	3	S824	5	2	T796	9	9																7.8408	9		S8240	2	1	15/2/2015	14:00:00		10:05:00	09:22:00	10:00:00
5800000	58000000	1	male	28	4	5	6	15						S823	5	3	S824	5	2	T796	9	9																7.8408	9		S8240	2	1	15/2/2015	14:00:00		10:05:00	09:22:00	10:00:00
5800000	52000000	2	female	19	4	5	6	15						S826	5	2	S823	5	2																			7.8408	4		S8230	2	2	16/2/2015	10:30:00		16:00:00	15:00:00	15:50:00
5800000	52000000	2	female	19	4	5	6	15						S826	5	2	S823	5	2																			7.8408	4		S8230	2	2	16/2/2015	10:30:00		16:00:00	15:00:00	15:50:00
5800000	58000000	1	male	27	4	5	6	15						S822	5	2	S060	1	2	T814	9	9																7.8408	8		S8220	1	1	18/2/2015	15:25:00		00:10:00	23:30:00	23:53:00
5800000	58000000	1	male	27	4	5	6	15						S822	5	2	S060	1	2	T814	9	9																7.8408	8		S8220	1	1	18/2/2015	15:25:00		00:10:00	23:30:00	23:53:00
5800000	53000000	1	male	23	4	5	6	15						S060	1	2	S822	5	2	S000	6	1																7.8408	9		S8220	1	1	19/2/2015	01:06:00		16:00:00	14:35:00	15:45:00
5800000	58000000	2	female	18	4	5	6	15						S724	5	3	S832	5	2																			7.8408	9		S7240	1	1	19/2/2015	11:30:00		20:55:00	19:20:00	20:45:00
5800000	58000000	2	female	18	4	5	6	15						S724	5	3	S832	5	2																			7.8408	9		S7240	1	1	19/2/2015	11:30:00		20:55:00	19:20:00	20:45:00
5800000	53000000	1	male	23	4	5	6	15						S060	1	2	S822	5	2	S000	6	1																7.8408	9		S8220	1	1	19/2/2015	01:06:00		16:00:00	14:35:00	15:45:00
5800000	56000000	1	male	44	4	5	6	15						S060	1	2	S022	2	2	S722	5	3																7.8408	17		S7220	1	1	20/2/2015	19:00:00		01:00:00	00:40:00	00:45:00
5800000	58000000	2	female	46	4	5	6	15						S823	5	2	S934	5	2																			7.8408	4		S8240	1	1	20/2/2015	16:00:00		09:50:00	09:45:00	09:45:00
5800000	56000000	1	male	17	4	5	6	15						S729	5	3	S711	6	2																			7.8408	13		S7290	1	2	20/2/2015	17:00:00		17:30:00	14:02:00	17:15:00
5800000	58000000	1	male	32	4	5	6	15						S060	1	2	S822	5	2	S820	5	2																7.8408	8		S8220	1	1	20/2/2015	20:00:00		18:35:00	16:07:00	18:25:00
5800000	56000000	1	male	17	4	5	6	15						S729	5	3	S711	6	2																			7.8408	13		S7290	1	2	20/2/2015	17:00:00		17:30:00	14:02:00	17:15:00
5800000	56000000	1	male	44	4	5	6	15						S060	1	2	S022	2	2	S722	5	3																7.8408	17		S7220	1	1	20/2/2015	19:00:00		01:00:00	00:40:00	00:45:00
5800000	58000000	2	female	46	4	5	6	15						S823	5	2	S934	5	2																			7.8408	4		S8240	1	1	20/2/2015	16:00:00		09:50:00	09:45:00	09:45:00
5800000	58000000	1	male	32	4	5	6	15						S060	1	2	S822	5	2	S820	5	2																7.8408	8		S8220	1	1	20/2/2015	20:00:00		18:35:00	16:07:00	18:25:00
5800000	58000000	1	male	18	4	5	6	15						S822	5	3	S818	6	1	T848	9	9																7.8408	10		S8221	1	2	21/2/2015	00:00:00		09:55:00	09:07:00	09:45:00
5800000	57000000	1	male	33	4	5	6	15						S060	1	2	S723	5	3	S526	5	3	S822	5	2	S518	6	1										7.8408	14		S8220	2	1	21/2/2015	16:00:00		19:00:00	12:04:00	18:45:00
5800000	58000000	1	male	50	1	1	1	3						S063	1	4	S720	5	3																			2.9304	25		S7200	2	0	21/2/2015	12:00:00
5800000	57000000	1	male	33	4	5	6	15						S060	1	2	S723	5	3	S526	5	3	S822	5	2	S518	6	1										7.8408	14		S8220	2	1	21/2/2015	16:00:00		19:00:00	12:04:00	18:45:00
5800000	58000000	1	male	18	4	5	6	15						S822	5	3	S818	6	1	T848	9	9																7.8408	10		S8221	1	2	21/2/2015	00:00:00		09:55:00	09:07:00	09:45:00
5800000	58000000	1	male	50	1	1	1	3						S063	1	4	S720	5	3																			2.9304	25		S7200	2	0	21/2/2015	12:00:00
5800000	58000000	1	male	34	4	5	6	15						S021	1	3	S024	2	2	S324	5	2	S730	5	3	S822	5	2	S850	5	2							7.8408	22		S8220	2	1	23/2/2015	19:30:00		10:20:00	05:53:00	10:00:00
5800000	56000000	1	male	34	4	5	6	15						S060	1	2	S721	5	3																			7.8408	13		S7210	1	2	23/2/2015	19:40:00		14:35:00	12:45:00	14:25:00
5800000	58000000	1	male	34	4	5	6	15						S021	1	3	S024	2	2	S324	5	2	S730	5	3	S822	5	2	S850	5	2							7.8408	22		S8220	2	1	23/2/2015	19:30:00		10:20:00	05:53:00	10:00:00
5800000	56000000	1	male	34	4	5	6	15						S060	1	2	S721	5	3																			7.8408	13		S7210	1	2	23/2/2015	19:40:00		14:35:00	12:45:00	14:25:00
5800000	55000000	1	male	19	4	5	6	15						S723	5	3	S720	5	3	S825	5	2	S325	5	2													7.8408	9		S7200	2	1	24/2/2015	02:00:00		11:05:00	10:55:00	10:59:00
5800000	58000000	1	male	31	3	5	6	14						S060	1	2	S720	5	3	S730	5	3	S522	5	2	S324	5	2	S018	6	2							7.8408	17		S7200	1	1	24/2/2015	23:04:00		09:00:00	08:35:00	08:44:00
5800000	55000000	1	male	19	4	5	6	15						S723	5	3	S720	5	3	S825	5	2	S325	5	2													7.8408	9		S7200	2	1	24/2/2015	02:00:00		11:05:00	10:55:00	10:59:00
5800000	58000000	1	male	31	3	5	6	14						S060	1	2	S720	5	3	S730	5	3	S522	5	2	S324	5	2	S018	6	2							7.8408	17		S7200	1	1	24/2/2015	23:04:00		09:00:00	08:35:00	08:44:00
5800000	58000000	2	female	67	4	5	6	15						S822	5	3	S817	6	2																			7.8408	13		S8221	1	1	25/2/2015	19:00:00		16:00:00	15:20:00	15:45:00
5800000	58000000	2	female	67	4	5	6	15						S822	5	3	S817	6	2																			7.8408	13		S8221	1	1	25/2/2015	19:00:00		16:00:00	15:20:00	15:45:00
5800000	58000000	2	female	15	4	5	6	15						S821	5	3	S835	5	1																			7.8408	9		S8210	1	1	26/2/2015	11:00:00		15:20:00	12:56:00	15:10:00
5800000	58000000	1	male	31	4	5	6	15						S730	5	3	S721	5	3																			7.8408	9		S7210	2	1	26/2/2015	19:00:00		02:10:00	01:35:00	02:00:00
5800000	58000000	2	female	15	4	5	6	15						S821	5	3	S835	5	1																			7.8408	9		S8210	1	1	26/2/2015	11:00:00		15:20:00	12:56:00	15:10:00
5800000	58000000	1	male	31	4	5	6	15						S730	5	3	S721	5	3																			7.8408	9		S7210	2	1	26/2/2015	19:00:00		02:10:00	01:35:00	02:00:00
5800000	58000000	1	male	25	4	5	6	15						S060	1	2	S724	5	3	S820	5	3	S810	6	1	S520	5	2										7.8408	14		S7241	1	1	27/2/2015	13:00:00		17:20:00	13:40:00	17:10:00
5800000	58000000	2	female	46	4	5	6	15						S060	1	2	S820	5	2	S821	5	2																7.8408	8		S8210	2	0	27/2/2015	12:30:00
5800000	53000000	2	female	75	4	5	6	15						S060	1	2	S015	6	1	S821	5	2																7.8408	9		S8210	1	1	27/2/2015	11:00:00		17:10:00	14:44:00	17:00:00
5800000	58000000	2	female	46	4	5	6	15						S060	1	2	S820	5	2	S821	5	2																7.8408	8		S8210	2	0	27/2/2015	12:30:00
5800000	53000000	2	female	75	4	5	6	15						S060	1	2	S015	6	1	S821	5	2																7.8408	9		S8210	1	1	27/2/2015	11:00:00		17:10:00	14:44:00	17:00:00
5800000	58000000	1	male	25	4	5	6	15						S060	1	2	S724	5	3	S820	5	3	S810	6	1	S520	5	2										7.8408	14		S7241	1	1	27/2/2015	13:00:00		17:20:00	13:40:00	17:10:00
5800000	58000000	2	female	33	4	5	6	15						S060	1	2	S822	5	2	S423	5	2	S817	6	2													7.8408	12		S8221	1	1	2015-01-03	14:50:00		18:50:00	16:00:00	18:30:00
5800000	58000000	2	female	13	3	5	6	14						S060	1	2	S822	5	3	S018	6	1	S818	6	2													7.8408	17		S8221	1	1	2015-01-03	17:55:00		00:30:00	23:25:00	00:20:00
5800000	58000000	2	female	13	3	5	6	14						S060	1	2	S822	5	3	S018	6	1	S818	6	2													7.8408	17		S8221	1	1	2015-01-03	17:55:00		00:30:00	23:25:00	00:20:00
5800000	58000000	2	female	33	4	5	6	15						S060	1	2	S822	5	2	S423	5	2	S817	6	2													7.8408	12		S8221	1	1	2015-01-03	14:50:00		18:50:00	16:00:00	18:30:00
5800000	58000000	1	male	56	4	5	6	15						S060	1	2	S721	5	3	S825	5	2																7.8408	13		S7210	2	2	2015-02-03	11:00:00		17:45:00	14:58:00	16:05:00
5800000	58000000	1	male	16	4	5	6	15						S060	1	2	S021	1	3	S022	2	2	S723	5	3	S699	5	1										7.8408	22		S7230	1	1	2015-02-03	01:00:00		18:10:00	15:55:00	18:00:00
5800000	50000000	2	female	71	4	5	6	15						S723	5	3	S824	5	2																			7.8408	9		S8240	2	1	2015-02-03	19:00:00		23:00:00	21:59:00	22:50:00
5800000	55000000	2	female	43	4	5	6	15						S822	5	3	S818	6	1																			7.8408	10		S8221	1	1	2015-02-03	16:00:00		00:00:00	23:30:00	23:55:00
5800000	55000000	2	female	43	4	5	6	15						S822	5	3	S818	6	1																			7.8408	10		S8221	1	1	2015-02-03	16:00:00		00:00:00	23:30:00	23:55:00
5800000	58000000	1	male	16	4	5	6	15						S060	1	2	S021	1	3	S022	2	2	S723	5	3	S699	5	1										7.8408	22		S7230	1	1	2015-02-03	01:00:00		18:10:00	15:55:00	18:00:00
5800000	58000000	1	male	56	4	5	6	15						S060	1	2	S721	5	3	S825	5	2																7.8408	13		S7210	2	2	2015-02-03	11:00:00		17:45:00	14:58:00	16:05:00
5800000	50000000	2	female	71	4	5	6	15						S723	5	3	S824	5	2																			7.8408	9		S8240	2	1	2015-02-03	19:00:00		23:00:00	21:59:00	22:50:00
5800000	51000000	2	female	28	4	5	6	15						S060	1	2	S822	5	2	S026	2	2	S008	6	1													7.8408	12		S8228	2	1	2015-03-03	02:00:00		13:00:00	09:40:00	12:41:00
5800000	55000000	1	male	69	4	5	6	15						S720	5	3	S324	5	2																			7.8408	9		S7200	1	1	2015-03-03	09:30:00		13:55:00	13:45:00	13:47:00
5800000	58000000	1	male	43	4	5	6	15						S822	5	3	S818	6	1	T793	9	9																7.8408	10		S8221	1	1	2015-03-03	15:00:00		18:10:00	15:40:00	18:00:00
5800000	51000000	2	female	28	4	5	6	15						S060	1	2	S822	5	2	S026	2	2	S008	6	1													7.8408	12		S8228	2	1	2015-03-03	02:00:00		13:00:00	09:40:00	12:41:00
5800000	58000000	1	male	43	4	5	6	15						S822	5	3	S818	6	1	T793	9	9																7.8408	10		S8221	1	1	2015-03-03	15:00:00		18:10:00	15:40:00	18:00:00
5800000	55000000	1	male	69	4	5	6	15						S720	5	3	S324	5	2																			7.8408	9		S7200	1	1	2015-03-03	09:30:00		13:55:00	13:45:00	13:47:00
5800000	58000000	1	male	26	4	5	6	15						S365	4	3	S723	5	3	S309	6	1	S807	6	1	T814	9	9										7.8408	19		S7230	2	1	2015-04-03	23:00:00		17:00:00	13:17:00	16:45:00
5800000	58000000	1	male	26	4	5	6	15						S365	4	3	S723	5	3	S309	6	1	S807	6	1	T814	9	9										7.8408	19		S7230	2	1	2015-04-03	23:00:00		17:00:00	13:17:00	16:45:00
5800000	58000000	1	male	16	4	5	6	15						S060	1	2	S723	5	3	S623	5	2	S626	5	1													7.8408	13		S7230	1	1	2015-06-03	10:00:00		00:30:00	23:03:00	00:20:00
5800000	53000000	1	male	70	4	5	6	15						S060	1	2	S823	5	2	S224	3	2																7.8408	12		S8230	1	2	2015-06-03	13:00:00		16:30:00	14:27:00	16:20:00
5800000	53000000	1	male	70	4	5	6	15						S060	1	2	S823	5	2	S224	3	2																7.8408	12		S8230	1	2	2015-06-03	13:00:00		16:30:00	14:27:00	16:20:00
5800000	58000000	1	male	16	4	5	6	15						S060	1	2	S723	5	3	S623	5	2	S626	5	1													7.8408	13		S7230	1	1	2015-06-03	10:00:00		00:30:00	23:03:00	00:20:00
5800000	58000000	1	male	15	4	5	6	15						S821	5	3	S835	5	1	S761	5	2	S817	6	1													7.8408	10		S8211	1	1	2015-07-03	10:00:00		10:10:00	09:35:00	10:00:00
5800000	55000000	1	male	33	4	5	6	15						S723	5	3	S711	6	1	T841	9	9	T810	9	9													7.8408	10		S7231	1	1	2015-07-03	16:00:00		14:50:00	12:38:00	14:20:00
5800000	58000000	1	male	15	4	5	6	15						S821	5	3	S835	5	1	S761	5	2	S817	6	1													7.8408	10		S8211	1	1	2015-07-03	10:00:00		10:10:00	09:35:00	10:00:00
5800000	55000000	1	male	33	4	5	6	15						S723	5	3	S711	6	1	T841	9	9	T810	9	9													7.8408	10		S7231	1	1	2015-07-03	16:00:00		14:50:00	12:38:00	14:20:00
5800000	58000000	1	male	22	1	1	3	5						S063	1	4	S021	1	3	S053	2	1	S822	5	2													3.8672	21		S8220	2	0	2015-08-03	00:30:00
5800000	58000000	1	male	22	1	1	3	5						S063	1	4	S021	1	3	S053	2	1	S822	5	2													3.8672	21		S8220	2	0	2015-08-03	00:30:00
5800000	58000000	1	male	35	1	1	5	7						S060	1	2	S066	1	4	S062	1	3	S063	1	3	S024	2	2	S723	5	3							4.804	29		S7230	2	2	2015-09-03	22:30:00		16:00:00	13:49:00	15:30:00
5800000	58000000	1	male	55	4	5	6	15						S066	1	4	S821	5	2	S910	6	1	S913	6	1	T793	9	9										7.1082	21		S8210	1	1	2015-09-03	09:40:00		15:45:00	14:14:00	15:20:00
	58000000		male	23	1	1	1	3						S066	1	5	S270	3	5	S723	5	2																2.9304	54					2015-09-03	16:00:00
5800000	58000000	1	male	28	1	1	5	7						S065	1	4	S062	1	3	S066	1	4	S021	1	3	S420	5	2	S723	5	2							4.804	20		S7230	2	1	2015-09-03	09:14:00		01:20:00	23:13:00	01:00:00
	58000000		male	23	1	1	1	3						S066	1	5	S270	3	5	S723	5	2																2.9304	54					2015-09-03	16:00:00
5800000	58000000	1	male	35	1	1	5	7						S060	1	2	S066	1	4	S062	1	3	S063	1	3	S024	2	2	S723	5	3							4.804	29		S7230	2	2	2015-09-03	22:30:00		16:00:00	13:49:00	15:30:00
5800000	58000000	1	male	55	4	5	6	15						S066	1	4	S821	5	2	S910	6	1	S913	6	1	T793	9	9										7.1082	21		S8210	1	1	2015-09-03	09:40:00		15:45:00	14:14:00	15:20:00
5800000	58000000	1	male	28	1	1	5	7						S065	1	4	S062	1	3	S066	1	4	S021	1	3	S420	5	2	S723	5	2							4.804	20		S7230	2	1	2015-09-03	09:14:00		01:20:00	23:13:00	01:00:00
5800000	58000000	1	male	33	4	5	6	15						S060	1	2	S822	5	2																			7.8408	8		S8220	1	2	2015-11-03	21:10:00		10:15:00	08:55:00	10:05:00
5800000	58000000	1	male	33	4	5	6	15						S060	1	2	S822	5	2																			7.8408	8		S8220	1	2	2015-11-03	21:10:00		10:15:00	08:55:00	10:05:00
5800000	58000000	2	female	27	4	5	6	15						S224	3	3	S271	3	3	S421	5	2	S723	5	3	S921	5	2											18		S7230	2	1	13/3/2015	21:00:00		18:30:00	15:50:00	18:10:00
5800000	58000000	1	male	53	4	5	6	15						S060	1	2	S822	5	3	S920	5	2	S932	5	2	S818	6	1										7.1082	14		S8221	1	1	13/3/2015	08:30:00		16:25:00	15:23:00	16:15:00
5800000	58000000	1	male	63	1	1	5	7						S062	1	3	S021	1	3	S024	2	2	S224	3	2	S721	5	3	S010	6	1							4.804	22		S7210	1	2	13/3/2015	17:00:00		17:00:00	14:48:00	16:50:00
5800000	58000000	1	male	63	1	1	5	7						S062	1	3	S021	1	3	S024	2	2	S224	3	2	S721	5	3	S010	6	1							4.804	22		S7210	1	2	13/3/2015	17:00:00		17:00:00	14:48:00	16:50:00
5800000	58000000	1	male	53	4	5	6	15						S060	1	2	S822	5	3	S920	5	2	S932	5	2	S818	6	1										7.1082	14		S8221	1	1	13/3/2015	08:30:00		16:25:00	15:23:00	16:15:00
5800000	58000000	2	female	27	4	5	6	15						S224	3	3	S271	3	3	S421	5	2	S723	5	3	S921	5	2											18		S7230	2	1	13/3/2015	21:00:00		18:30:00	15:50:00	18:10:00
5800000	58000000	1	male	69	4	5	6	15						S723	5	3	S623	5	2	T810	9	9																7.8408	9		S7230	1	1	14/3/2015	08:30:00		23:55:00	21:30:00	23:35:00
5800000	57000000	1	male	28	4	5	6	15						S723	5	3	S523	5	2	S630	5	2																7.8408	9		S7230	1	1	14/3/2015	18:27:00		21:00:00	19:42:00	20:50:00
5800000	58000000	1	male	69	4	5	6	15						S723	5	3	S623	5	2	T810	9	9																7.8408	9		S7230	1	1	14/3/2015	08:30:00		23:55:00	21:30:00	23:35:00
5800000	57000000	1	male	28	4	5	6	15						S723	5	3	S523	5	2	S630	5	2																7.8408	9		S7230	1	1	14/3/2015	18:27:00		21:00:00	19:42:00	20:50:00
5800000	58000000	1	male	5	4	5	6	15						S822	5	2	S018	6	1	S011	6	1																7.8408	5		S8220	1	1	15/3/2015	07:00:00		22:10:00	21:45:00	22:00:00
5800000	58000000	1	male	49	4	5	6	15						S822	5	2	S913	6	1																			7.8408	5		S8220	1	1	15/3/2015	18:00:00		20:00:00	18:48:00	19:50:00
5800000	58000000	1	male	49	4	5	6	15						S822	5	2	S913	6	1																			7.8408	5		S8220	1	1	15/3/2015	18:00:00		20:00:00	18:48:00	19:50:00
5800000	58000000	1	male	5	4	5	6	15						S822	5	2	S018	6	1	S011	6	1																7.8408	5		S8220	1	1	15/3/2015	07:00:00		22:10:00	21:45:00	22:00:00
5800000	53000000	1	male	42	4	5	6	15						S060	1	2	S822	5	3	S528	5	3	S526	5	2	S818	6	2										7.8408	17		S8221	2	1	16/3/2015	20:30:00		15:05:00	13:20:00	14:50:00
5800000	53000000	1	male	42	4	5	6	15						S060	1	2	S822	5	3	S528	5	3	S526	5	2	S818	6	2										7.8408	17		S8221	2	1	16/3/2015	20:30:00		15:05:00	13:20:00	14:50:00
5800000	58000000	1	male	16	1	1	5	7						S069	1	4	S368	4	3	S360	4	3	S729	5	3	S024	2	2	S718	6	2							4.804	34		S7290	2	1	17/3/2015	10:45:00		22:30:00	21:15:00	22:10:00
5800000	58000000	1	male	16	1	1	5	7						S069	1	4	S368	4	3	S360	4	3	S729	5	3	S024	2	2	S718	6	2							4.804	34		S7290	2	1	17/3/2015	10:45:00		22:30:00	21:15:00	22:10:00
5800000	58000000	1	male	44	4	5	6	15						S724	5	3	S526	5	2	T810	9	9																7.8408	9		S7241	1	1	18/3/2015	17:30:00		01:10:00	22:20:00	00:45:00
5800000	58000000	1	male	61	4	5	6	15						S822	5	3	S817	6	1																			7.8408	10		S8221	1	1	18/3/2015	13:30:00		14:15:00	13:21:00	14:05:00
5800000	58000000	1	male	44	4	5	6	15						S724	5	3	S526	5	2	T810	9	9																7.8408	9		S7241	1	1	18/3/2015	17:30:00		01:10:00	22:20:00	00:45:00
5800000	58000000	1	male	61	4	5	6	15						S822	5	3	S817	6	1																			7.8408	10		S8221	1	1	18/3/2015	13:30:00		14:15:00	13:21:00	14:05:00
5800000	58000000	2	female	69	4	5	6	15						S724	5	3	T810	9	9	T814	9	9																7.8408	9		S7240	1	2	19/3/2015	08:00:00		14:55:00	12:40:00	14:40:00
5800000	58000000	1	male	26	1	1	3	5						S062	1	4	S721	5	3	S278	3	3																2.402	34		S7211	1	1	19/3/2015	20:00:00		19:20:00	16:28:00	19:10:00
5800000	58000000	2	female	69	4	5	6	15						S724	5	3	T810	9	9	T814	9	9																7.8408	9		S7240	1	2	19/3/2015	08:00:00		14:55:00	12:40:00	14:40:00
[truncated: 987 more rows]
[truncated: 101 more columns]
